# Supplementary material for: Prioritization of Candidate Genes in QTL Regions for Physiological and Biochemical Traits Underlying Drought Response in Barley (Hordeum vulgare L.)
Source: Front Plant Sci. 2018 Jun 12;9:769. doi: 10.3389/fpls.2018.00769 (PMC6005862; doi:10.3389/fpls.2018.00769)
Supplement: Supplementary file 1 [file Data_Sheet_1.XLSX]

## Sheet: Supplementary Material S1
	Supplementary Material S1
	Lists and characteristics of functional candidate genes.
	Table 1. Barley orthologs of drought tolerance-related genes described in model species.
	Table 2. Differentially expressed genes (DEGs) derived from the transcriptome analysis of parental genotypes of MCam RIL population (Maresi and CamB) under drought stress.

## Sheet: Table 1
Table 1. Barley orthologs of drought tolerance-related genes described in model species.
No.	Gene name	Description	Acc. number	Species	Barley ortholog
1	FRY1	bifunctional 3(2),5-bisphosphate nucleotidase and inositol polyphosphate 1-phosphatase	NM_125794.4	A. thaliana	MLOC_34838
2	AREB1	ABA-responsive element binding protein 1	NM_001063653.1	O. sativa	MLOC_20326
3	MPK5	Mitogen activated protein kinase 5	NM_001056305.1	O. sativa	MLOC_17814
4	SIK1	Salt-inducible kinase 1	NM_001063222.1	O. sativa	MLOC_63726
5	bZIP23	Basic leucine-zipper 23	NM_001054760.1	O. sativa	MLOC_53580
6	P5CS1	Pyrroline-5-carboxylate synthase	NM_129539.2	A. thaliana	MLOC_57545
7	CSD1	Copper/zinc superoxide dismutase 1	NM_100757.3	A. thaliana	MLOC_22278
8	DHODH1	Dihydroorotate dehydrogenase 1	NM_001054588.1	O. sativa	MLOC_62551
9	HVA22	Hordeum vulgare abscisic acid and stress inducible gene 22	L19119.1	H. vulgare	MLOC_73911
10	ADC1	Arginine decarboxylase 1	NM_001063230.1	O. sativa	MLOC_39205
11	AVP1	H+-Pyrophosphatase	NM_101437.4	A. thaliana	MLOC_6480
12	ALDH3	Aldehyde dehydrogenase 3	NM_119588.5	A. thaliana	MLOC_12946
13	HvABI5	Basic-leucine zipper (bZIP) transcription factor	HQ456390.1	H. vulgare	MLOC_66546
14	HvCBP20	nuclear cap-binding protein (CBP20)	FJ548567.1	H. vulgare	MLOC_17939
15	HvCBP80	nuclear cap-binding protein (CBP80)	AF268377.1	A. thaliana	MLOC_7192
16	HvDhn5	dehydrin (Dhn5)	AF181455.1	H. vulgare	–
17	HvHsdr4	Rho-GTPase-activating protein-like	DQ464370.1	H. vulgare	MLOC_43556
18	HvERA1	farnesyl transferase	KJ699392.1	H. vulgare	MLOC_67140
19	HvWRKY38	WRKY transcription factor	AY541586.1	H. vulgare	MLOC_60890
20	HvDRF1	AP2 transcriptional activator	AY223807.1	H. vulgare	MLOC_77405
21	HvSNAC1	stress-induced transcription factor SNAC1	JF796130.1	H. vulgare	MLOC_37104
22	HVA1	HVA1 gene	X78205.1	H. vulgare	–
23	HvPpdH1	Photoperiod H1 gene	FJ6435567.1	H. vulgare	MLOC_81154

## Sheet: Table 2
Table 2. Differentially expressed genes (DEGs) derived from the transcriptome analysis of parental genotypes of MCam RIL population (Maresi and CamB) under drought stress.
No.	Acc. Number	MLOC	Expression analysis		Description
			Organ	Direction of gene expression changes
1	AK364695.1	MLOC_5973	L	up	1-aminocyclopropane-1-carboxylate synthase
2	AF307145.1	MLOC_63089	L	up	Asparagine synthetase
3	AK248508.1	MLOC_73638	L	up	Cyanohydrin beta-glucosyltransferase
4	AK250959.1	MLOC_70346	L	up	Subtilisin-chymotrypsin inhibitor CI
5	AK366970.1	MLOC_66700	L	up	ATP carrier protein 1, mitochondrial
6	AK375617.1	MLOC_54734	L	up	-
7	AK373077.1	MLOC_53324	L	up	Bidirectional sugar transporter SWEET15
8	AK248413.1	MLOC_64719	L	up	Progesterone 5-beta-reductase
9	AK373549.1	MLOC_17049	L	up	Reticulocyte-binding protein 2 homolog a
10	BM816765.1	MLOC_37304	L	down	Transport protein 2
11	DQ201158.1	MLOC_81684	L	down	Phytochrome A
12	AK376707.1	MLOC_59863	L	down	Tryptophan synthase alpha chain
13	AK369200.1	MLOC_56819	L	down	Auxin-responsive protein IAA18
14	AK250034.1	MLOC_58753	R	down	Polyamine oxidase, putative
15	AK365529.1	MLOC_51427	R	down	resveratrol di-O-methyltransferase
16	AK367041.1	MLOC_58420	R	down	GDSL esterase/lipase
17	AK364080.1	MLOC_18612	R	down	KDEL-tailed cysteine endopeptidase CEP1
18	AK374300.1	MLOC_70877	R	down	Cyclin B, putative
19	AK249171.1	MLOC_44678	R	down	12-oxophytodienoate reductase 2
20	AK251637.1	MLOC_70963	R	down	ZINC INDUCED FACILITATOR-LIKE 1
21	AK355062.1	MLOC_76936	R	down	Bark storage protein A
22	AY188394.1	MLOC_28370	R	down	Inorganic phosphate transporter 1
23	M60733.1	MLOC_68999	R	down	5'-3' exoribonuclease 2
24	AK369380.1	MLOC_44888	R	down	-
25	AK248326.1	MLOC_12837	R	down	CASP-like protein
26	AK376206.1	MLOC_52193	L/R	up	Glyoxalase/bleomycin resistance
27	AK250206.1	MLOC_10408	L/R	up	Outer envelope pore protein 16-2, chloroplastic
28	AK372760.1	MLOC_67581	L/R	up	Heat shock 70 kDa protein 1
29	AK358848.1	MLOC_11583	L/R	down	BURP domain-containing protein 11
30	X71362.1	–	L	up	Dehydrin
31	AF043090.1	–	L	up	Dehydrin
32	BQ467580.1	MLOC_14295	L	up	Late embryogenesis abundant protein
33	AK250700.1	MLOC_79567	L	down	Peroxidase 6
34	AK249682.1	MLOC_14218	L	down	Putative lipid-transfer protein DIR1
35	BM444414.1	MLOC_14732	L	down	Putative lipid-transfer protein DIR1
36	AK353596.1	MLOC_65477	L	down	Peroxidase 10
37	AK356764.1	MLOC_21709	R	up	Transketolase, putative
38	AK372008.1	–	R	down	Sucrose transporter
39	AK373247.1	MLOC_10116	R	down	Syntaxin
40	AK354316.1	MLOC_5618	L/R	up	Heat shock protein 90
41	AJ304793.1	–	L	up	Oxidase flavone
