# Supplementary material for: Prioritization of Candidate Genes in QTL Regions for Physiological and Biochemical Traits Underlying Drought Response in Barley (Hordeum vulgare L.)
Source: Front Plant Sci. 2018 Jun 12;9:769. doi: 10.3389/fpls.2018.00769 (PMC6005862; doi:10.3389/fpls.2018.00769)
Supplement: Supplementary file 2 [file Data_Sheet_2.XLSX]

## Sheet: Supplementary Material S2
	Supplementary Material S2
	Functional candidate genes genotyping.
	Table 1. Polymorphism type and genotyping methods designed for candidate genes chosen based on their function in model plants.
	Table 2. Polymorphism type and genotyping methods designed for candidate genes derived from the transcriptome analysis.
	Table 3. Primer sequences for PCR based indel (a), CAPS (b), and dCAPS (c) amplification.

## Sheet: Table 1
Table 1. Polymorphism type and genotyping methods designed for candidate genes chosen based on their function in model plants.
Gene	Polymorphism type	Methods of genotyping	Mapping population
P5CS1	SNP	CAPS	GH
CSD1	INDEL	PCR	MCam
ALDH3	SNP	CAPS	MCam
SIK1	SNP	dCAPS	GH
DHODH1	SNP	CAPS	GH
HVA22	SNP	dCAPS	GH
bZIP23	INDEL	PCR	GH
AREB1	SNP	CAPS	MCam
MPK5	SNP	dCAPS	MCam
ADC1	SNP	CAPS	GH
FRY1	INDEL	PCR	MCam
AVP1	INDEL	PCR	GH
HvABI5	INDEL	PCR	GH
HvCBP20	SNP	CAPS	GH
HvCBP80	SNP	CAPS	MCam
HvDhn5	SNP	CAPS	GH
HvHsdr4	SNP	CAPS	GH
HvERA1	SNP	CAPS	GH
HvWRKY38	SNP	CAPS	GH
HvDRF1	SNP	CAPS	MCam
HvSNAC1	SNP	CAPS	MCam
HVA1	SNP	CAPS	MCam
HvPpdH1	SNP	CAPS	MCam

## Sheet: Table 2
Table 2. Polymorphism type and genotyping methods designed for candidate genes derived from the transcriptome analysis.
Gene	Polymorphism type	Methods of genotyping	Mapping population
AK364695.1	SNP	CAPS	GH
AK376206.1	SNP	CAPS	MCam
AK248508.1	SNP	CAPS	GH
AF307145.1	SNP	CAPS	MCam
AK369200.1	SNP	dCAPS	GH
AK358848.1	SNP	CAPS	GH
AK365529.1	INDEL	PCR	GH
AK366970.1	SNP	dCAPS	GH
AK250959.1	SNP	CAPS	GH
AK372760.1	SNP	dCAPS	MCam
AK375617.1	SNP	dCAPS	GH
AK373077.1	SNP	CAPS	GH
AK250034.1	SNP	CAPS	GH
AK367041.1	SNP	CAPS	GH
BM816765.1	SNP	dCAPS	GH
AK376707.1	SNP	CAPS	MCam
AK248413.1	SNP	CAPS	GH
AK364080.1	SNP	CAPS	MCam
AK374300.1	INDEL	PCR	GH
AK249171.1	SNP	CAPS	GH
AK248326.1	SNP	CAPS	GH
AK251637.1	SNP	CAPS	MCam
AY188394.1	SNP	CAPS	GH
AK355062.1	SNP	CAPS	GH
M60733.1	SNP	dCAPS	MCam
AK373549.1	SNP	dCAPS	GH
AK369380.1	SNP	CAPS	MCam
X71362.1	SNP	CAPS	GH
AF043090.1	SNP	CAPS	GH
BQ467580.1	SNP	CAPS	MCam
AK250700.1	SNP	CAPS	GH
AK249682.1	SNP	CAPS	GH
BM444414.1	SNP	CAPS	GH
AK353596.1	INDEL	PCR	MCam
AK356764.1	SNP	CAPS	GH
AK372008.1	SNP	CAPS	GH
AK373247.1	SNP	CAPS	MCam
AK354316.1	INDEL	PCR	MCam
AJ304793.1	INDEL	PCR	GH
AK250206.1	SNP	dCAPS	GH
DQ201158.1	SNP	dCAPS	MCam

## Sheet: Table 3
Table 3a. Primer sequences for PCR based indels amplification.						Table 3c. Primer sequences for dCAPS marker amplification.
Gene	Forward sequence (5'- 3')	Reverse sequence (5'- 3')				Gene	Forward sequence (5'- 3')	Reverse sequence (5'- 3')
CSD1	GAGGAGGAGGAAGGCGAGT	TATTTAAGCTAGCCGGCCCT				SIK1	TCATAAGATTTTGTGCCTGAAGCT	CATGTCTACAGCAAAAAGGTAGGA
bZIP23	GGAGACTGAGGTGGCAAAAC	TGAGGTGATCAACCAGAAGC				HVA22	CCACGCGGAGCACTACTGCCCAGC	TCACCAGAACGACGATGTGC
FRY1	TTCATCATCCAGGATACACAATAAG	TGTTCATACCATTCTCGTTTCTG				MPK5	CCATACTCTGAATGAAGAGCAATA	GCAGATCTTGAGGTCGCAGTT
AVP1	TCATCACTGTTTCGTGCAAAG	ACAGCAATCTGTCAGCAAGG				DQ201158.1	TGCTCATGCTTACTTTTATACTCG	CCATCACTAACGATTCCCAGA
HvABI5	TTTTCCAGGGTGATGGTTGT	GACTTCAACACCACGCATGT				AK369200.1	TTTGCATGCCATTTAATGACCTCG	TATTTGGGGGCGAGAAGGA
AK365529.1	GATGACAGAACACCGCTCCT	ACTTCCCAAAGCGAACATTG				AK366970.1	AACTCGTCTCGCCAATGATGCCAC	GAGTGAATTTACAGAAACAATGGTG
AK374300.1	GGCGAGCTACTCCCTCAAC	GCGAATTTCCTGGTTACCG				AK372760.1	GGTTTGTCACGCGGGATTAAATGG	GACCGCAAACACTACAGCAG
AK353596.1	TGCCCATGTTGCATGTTC	AGCACGATGTGATCCACAAG				AK375617.1	ACCTAGTTATAGCTTCTACCCGCT	CGTGTTTTCGTTGTGTGAGC
AK354316.1	CGTCGGACGTGCAGATGG	GCCTGGAACGCGAAGGTCT				AK250206.1	GGCAAGGAGGCCATCCAGTGGCTT	TGGAGAAATCAAGGGAAACG
AJ304793.1	ACGACGACGACGTTCAATG	GCCCCAGGGTCATCATAGTC				BM816765.1	ATTTTAAATCAACATGTCAGGATC	GATGGTTGCCCTTACCTTGA
						M60733.1	TTGTGGTGGGGATCCAAGTCCGCT	CCTCCTGCCATTGTCTTCAT
						AK373549.1	GGCAGGGCGGGGCAAGGTGACCGA	ATGCTTCTGACTTGGGATGC
Table 3b. Primer sequences for CAPS marker amplification.
Gene	Forward sequence (5'- 3')	Reverse sequence (5'- 3')
AREB1	TTGATAGCACTGACCGATGG	ACCTCATCCTTTTGCTTCTGT
P5CS1	TGAAAAGAACAGAGGTGAGTGC	CCACAGAGTTGAATCTCAAACAAC
DHODH1	TCGAGTACTTAGCGGTCACA	AAATATGGGCGAAATTAGCAA
ADC1	TCTACCCCGTCAAGTGCAAC	ATGGGGATGATGGGGAAC
ALDH3	CGATTTGTGTGGGAGAGGCT	GCAGCTTCGCGAACAATGAA
HvCBP20	ATAAAATTGCCAAGCCGCTAT	GGGCATTTGAATATGGCAGCA
HvCBP80	GCTAATCTGCCCAATGTAGCAC	CCCTGCATCTGGTTCATCTC
HvDhn5	ACAAGCAGGCCGCTGACAC	TCGCTCCGGTGTGTTCATGT
HvHsdr4	GGGTCCATTCTGCATCTTGT	TGCGAGAATTCCATCGATCT
HvERA1	AGGTGGAGCAGATGAAGGTG	GGCATCGAGACAAGAAGTCC
HvWRKY38	ACCACCAGAGCCAATACCAG	TCTGCACCTTCTTCTTGACG
HvDRF1	ATGGCCCTAATTCCGTCTCT	ACAGTCACCGGGTCAACTTC
HvSNAC1	CTCCTCTCACTCCCCAACAA	GTCATCCATTCCGCTTCTGT
HVA1	GCAGTCGATCCATTCCAAGTGA	GCCTGCTGGAGGACGCTG
HvPpdH1	GTGCAAAGCATAATATCAGTGTC	GGCCAAAGACACAAGAATCAG
AK364695.1	AAGACAAGCTAGCCAGTGATACAA	CTGTGATCACGAACGAAAGC
AF307145.1	ATGACACACAATACCTACCCTCAG	CAGCTTCTCATGCTTGCTACC
AK248508.1	CTCATGGGGTACTTGCAGTT	CTGGATTTGCCACTCAGCTT
AK250959.1	GAGTGGCCTGAGCTGGTC	CTCCCGGAAAGGAAAGAAAC
AK373077.1	CTGGTACCATGGCTTTCCTC	ATGACCATGCATCAACCAAC
AK248413.1	TGAATAATGCTGCCACCTAGC	TGCTGCAATTGAAAGACTCG
AK376707.1	TCGAGCTAGGCTGATGAAGG	CGTGCAGTGCATCCTTAAGAC
AK250034.1	CCTCCAGACCGACCTCATAC	GAAGCCGTTGAAGAATGACC
AK367041.1	CGATGAAACCGTGCTAATTG	ACACGTGCCTCCATACAATC
AK364080.1	CGGTACGTACGATCAACACG	GTGCACCACTGACCGAATC
AK249171.1	GAACTTGATGCGTGCTTGTG	TGGCGCTATCCTTGAGAAAC
AK251637.1	ATGGACCGGAGGAAGGAG	ACGTAGGTTCCGGACATCAG
AK355062.1	TCGGGATCTGGGAATTTTTAG	AACGACGTTCATGCTGATTG
AY188394.1	CCACCATCATGTCCGAGTATG	AAAAGAGCAGGCCCAGAAAG
AK369380.1	TCCCGCCTAATACAAACCAG	AGTGTGTGGCAAATGGTCAA
AK248326.1	TGAGCGAGCAAGCAACTAAC	TTGCCCCCTTGATAACGTAG
AK376206.1	CAGACATGGCAATTTGATGGTG	CGCAGAACAGAACAGACGAT
AK358848.1	GCCACCATGTTCACACTCAC	GTATTGGCAAGCACCCACTT
X71362.1	CGCAACAGATCAGCACACTT	AGCCATTCAGTCGCTCTCAT
AF043090.1	CGCGTCCCTCATGTTAAAGT	TTGCTTGGAGCAAATGACAG
BQ467580.1	TTCTCTCGAGGTCCATGCTC	ATCCTGTCCCTCTCCTTCGT
AK250700.1	CTGTGACGGGTCCATTCTCT	GGGTTCAGCTGCTTCTTGTC
AK249682.1	CTGTTGCTTGTCATGGTGGT	AGAAGCCAGAGAGGTGTTGC
BM444414.1	TCAGCATGCGAGAGGTAATG	CATCAGGAGCAGTTGTTTGG
AK356764.1	CCGCTTTGGTGTTAGAGAGC	ACTTCTCCCATCCCAGTGTG
AK372008.1	CCAAACACACAAAGCACCAG	GGAAGTACGGATCGAAAGCA
AK373247.1	ACGACCTCATGACCAAGTCC	CGATATCGTCGAGCTTCTCC
