# Supplementary material for: Prioritization of Candidate Genes in QTL Regions for Physiological and Biochemical Traits Underlying Drought Response in Barley (Hordeum vulgare L.)
Source: Front Plant Sci. 2018 Jun 12;9:769. doi: 10.3389/fpls.2018.00769 (PMC6005862; doi:10.3389/fpls.2018.00769)
Supplement: Supplementary file 3 [file Data_Sheet_3.XLSX]

## Sheet: Supplementary Material S3
	Supplementary Material S3
	Descriptive statictics for physiological and biochemical traits in the parental genotypes and among the RIL population under control conditions and drought stress.

## Sheet: Descriptive statistics
Trait category	Trait name abbrev.	Experiment variant	Parental genotypes				RIL population
			Maresi		CamB
			Mean	SD	Mean	SD	Mean	SD	Min.	Max.	CV [%]
Plant water status	WC	Ca	5.91	0.65	7.01c	0.90	6.12	0.92	3.98	8.08	14.97
		Da	2.45b	0.48	3.38b,c	0.14	2.98d	0.65	1.03	5.27	21.72
		DSI	41.42		48.18		49.49		21.03	85.15	24.67
	WL	Ca	3.15	0.38	4.15c	0.78	2.85	0.67	1.49	4.72	23.42
		Da	1.00b	0.11	2.61b,c	0.37	1.31d	0.35	0.76	2.78	26.44
		DSI	31.62		63.01		47.49		25.3	90.49	28.48
	RWC	C	93.11	1.02	93.01	0.51	89.73	6.13	70.59	98.02	6.83
		Da	26.73b	5.22	34.06b,c	0.64	35.32d	8.38	16.51	75.5	23.73
		DSI	28.70		36.61		39.79		17.14	88.13	27.37
	WUE	Ca	5.65	0.21	6.79	1.54	5.42	1.29	3.44	9.4	23.96
		D	4.25	1.87	4.59	1.45	3.45d	1.27	1.74	6.96	37.01
		DSI	75.13		67.67		63.54		24.03	93.94	24.64
	EL	C	10.83	1.37	10.45	1.39	10.71	1.95	6.76	20.83	18.19
		Da	42.05b	7.67	26.71b,c	5.87	27.92d	8.99	12.38	49.61	32.22
		DSI	388.26		255.51		262.21		117.64	480.18	29.38
Photosynthetic efficiency	ABS/RC	Ca	2.76	0.29	2.71	0.20	2.83	0.24	2.4	3.54	8.34
		Da	3.13b	0.22	3.10b	0.23	2.95d	0.19	2.52	3.71	6.43
		DSI	113.15		114.25		104.59		81.62	128.87	8.60
	TR0/RC	Ca	2.11	0.18	2.08	0.14	2.13	0.14	1.89	2.56	6.59
		Da	2.15	0.15	2.32b,c	0.12	2.10	0.11	1.88	2.6	5.25
		DSI	101.96		111.34		98.91		83.06	113.76	5.90
	ET0/RC	Ca	1.09	0.07	1.05	0.05	1.07	0.07	0.88	1.25	6.19
		Da	0.88b	0.05	1.00c	0.10	0.95d	0.08	0.69	1.1	8.58
		DSI	80.23		95.68		88.31		69	105.71	8.83
	DI0/RC	Ca	0.65	0.12	0.63	0.07	0.70	0.10	0.51	1.06	14.54
		Da	0.97b	0.16	0.78c	0.14	0.85d	0.12	0.63	1.2	14.63
		DSI	149.58		123.96		122.60		72.95	208.11	19.99
	RC/CS	C	2260.35	164.10	1392.54c	104.00	1428.66	261.49	942.06	2294.29	18.30
		Da	566.04b	77.10	781.59b,c	164.20	832.66d	161.30	446.25	1248.51	19.37
		DSI	25.04		56.13		60.43		19.7	91.86	26.27
	ABS/CS	C	6204.34	333.50	3754.55c	118.30	3993.32	669.55	2922.42	6482.04	16.77
		Da	1757.57b	186.00	2390.78b,c	401.30	2407.97d	391.93	1352.56	3319.21	16.53
		DSI	28.33		63.68		62.20		23.22	91.58	23.48
	TR0/CS	C	4753.47	219.00	2889.66c	96.90	3012.01	515.51	2198.79	4723.33	17.12
		Da	1218.82b	172.40	1803.31b,c	343.40	1736.46d	318.34	893.62	2482.18	18.33
		DSI	25.64		62.41		59.63		19.9	90.16	25.47
	ET0/CS	C	2465.28	158.70	1458.33c	75.50	1526.95	255.35	1081.43	2405.19	16.72
		Da	497.84b	76.80	795.22b,c	209.00	797.71d	187.19	308.71	1269.52	23.47
		DSI	20.19		54.53		54.20		13.97	92.34	30.12
	DI0/CS	C	1450.87	165.40	864.89c	36.40	981.31	171.15	723.64	1862.78	17.44
		Da	538.76b	45.60	587.47b,c	71.50	671.51d	99.14	457.33	909.14	14.77
		DSI	37.13		67.92		70.33		29.21	97.98	20.80
	φpo	Ca	0.77	0.02	0.77	0.01	0.75	0.01	0.71	0.79	1.98
		Da	0.69b	0.04	0.75b,c	0.03	0.72d	0.03	0.65	0.77	3.75
		DSI	90.07		97.57		94.94		83.58	103.1	4.21
	ψo	Ca	0.52	0.02	0.50	0.02	0.51	0.02	0.45	0.56	3.85
		Da	0.41b	0.02	0.43b,c	0.05	0.45d	0.04	0.34	0.52	8.09
		DSI	78.64		86.12		89.37		69.36	103.15	7.69
	φeo	Ca	0.40	0.03	0.39	0.02	0.38	0.02	0.33	0.44	5.02
		Da	0.28b	0.02	0.33b,c	0.05	0.33d	0.03	0.23	0.39	10.07
		DSI	70.80		84.27		85.03		59.31	105.88	10.42
	(1-B)av	Ca	7.68	0.71	6.38c	0.84	7.26	0.64	6.05	9.23	8.80
		Da	4.82b	1.13	5.64b,c	0.81	5.50d	0.68	3.78	6.79	12.43
		DSI	62.75		88.37		76.31		45.15	99.81	14.76
	PIabs	Ca	1.34	0.36	1.28	0.22	11.99	2.11	7.13	20.06	17.64
		Da	0.51b	0.11	0.80b,c	0.24	7.75d	1.90	3.68	12.03	24.64
		DSI	38.04		62.58		65.96		28.36	99.52	25.40
	Fv’/Fm’	Ca	0.50	0.02	0.50	0.03	0.48	0.03	0.37	0.53	6.00
		Da	0.35b	0.02	0.41b,c	0.03	0.39d	0.03	0.31	0.48	8.79
		DSI	71.04		82.09		81.20		62.12	105.9	9.10
	qP	Ca	0.35	0.06	0.25c	0.10	0.32	0.05	0.23	0.45	16.53
		Da	0.17b	0.02	0.17	0.04	0.18d	0.02	0.13	0.28	12.60
		DSI	48.89		68.78		58.98		35.83	89.7	19.97
	ΦPSII	Ca	0.18	0.03	0.12c	0.04	0.15	0.02	0.11	0.21	14.71
		Da	0.06b	0.01	0.07b	0.02	0.07d	0.01	0.05	0.1	15.29
		DSI	35.05		56.97		47.94		29.66	76.66	22.68
	Pn	Ca	13.97	1.09	9.44c	0.42	10.92	2.01	7.13	15.54	18.41
		D	1.50b	0.18	1.79b,c	0.08	1.82d	0.44	1.15	4.59	24.43
		DSI	10.74		18.99		17.05		8.45	39.86	26.43
	E	Ca	2.47	0.26	1.39c	0.79	2.14	0.67	1.08	4.34	31.53
		D	0.35	0.22	0.39	0.12	0.62d	0.32	0.2	2.63	53.05
		DSI	14.30		28.06		29.19		10.71	85.67	44.47
Osmoprotectant and hormone content	Pro	C	0.24	0.01	0.23	0.01	0.22	0.03	0.03	0.27	11.77
		D	75.69b	0.09	75.89b	0.09	65.32d	8.86	33.2	76.53	13.56
		DSI	31537.50		32995.60		31137.40		13833	212900	60.24
	Glu	C	12.70	1.61	33.60c	1.14	18.24	8.16	8.8	76.1	44.73
		Da	41.80b	1.12	94.90b,c	1.68	62.26d	23.40	8.8	125.5	37.61
		DSI	329.13		282.44		372.61		40.93	878.13	45.47
	Fru	Ca	14.10	0.21	38.10c	0.27	17.67	4.43	10.4	34	25.06
		Da	24.50b	0.78	20.30b,c	0.57	21.07d	5.16	11.1	38.8	24.49
		DSI	173.76		53.28		125.92		59.12	283.21	35.29
	Suc	Ca	12	0.26	24.00c	0.5	27.10	13.39	4.4	70.6	49.41
		Da	22.50b	0.96	37.00b,c	0.63	39.20d	14.10	8.4	77	35.97
		DSI	187.50		154.17		195.63		21.24	716.07	72.09
	Raf	Ca	1.30	0.13	4.80c	0.14	2.03	0.67	0.7	3.9	33.01
		Da	0.30b	0.04	1.50b,c	0.06	1.06d	0.64	0.01	2.9	60.24
		DSI	23.08		31.25		58.72		14.28	181.82	70.47
	Mal	C	2.50	0.26	17.70c	0.38	4.42	0.96	1.3	22.5	112.35
		D	1.30b	0.04	1.70b,c	0.04	1.60d	0.70	0.9	4.6	44.39
		DSI	52.00		9.60		64.25		4.89	218.75	67.29
	Eth	C	1.02	0.02	1.03	0.01	1	0.03	0.86	1.04	2.68
		Da	2.05b	0.13	1.88b,c	0.06	2.19d	0.17	1.8	2.6	7.60
		DSI	200.98		182.52		219.86		178.22	268.6	7.84
Activity and accumulation of antioxidants	SOD	C	1.19	0.03	2.06c	0.03	2.05	1.44	0.16	7.56	70.35
		Da	4.82b	0.08	0.61b,c	0.03	3.89d	1.72	0.33	7.73	44.19
		DSI	403.67		29.54		372.28		14.54	2913.86	127.49
	CAT	C	0.003-01	1.20-03	5.80E-03c	4.80E-03	0.07E-02	0.04E-01	0.48E-03	0.02	57.73
		Da	2.09E-03b	0.20-03	5.97E-03b,c	0.30E-03	0.07E-02	0.03E-01	0.02E-01	0.02	45.52
		DSI	81.70		102.94		147.14		22.63	1809.62	128.3
	POX	C	0.22	0.01E-01	1.78E-01c	0.01E-01	0.19	0.07	0.01	1	35.97
		D	0.29b	0.01E-01	1.77E-01c	0.01	0.24d	0.08	0.02	0.99	32.44
		DSI	134.53		99.45		186.07		167.96	99.77	140.16
	GTt	Ca	0.01E-02	0.01E-02	7.20E-03c	0.01E-02	0.04E-01	0.02E-01	0	0.01	49.32
		Da	6.07E-03b	0.12E-03	2.29E-03b,c	0.12E-03	5.28E-03d	0.02E-01	0	0.02	52.30
		DSI	102.84		31.87		107.52		0	701.50	111.64
	ATt	C	0.05E-01	0.03E-02	5.48E-03c	0.03E-02	0.08E-01	0.06E-01	0.03E-01	0.14	91.35
		D	6.11E-03b	0.30E-03	3.98E-03b,c	0.37E-03	0.01	0.07E-01	0.02E-01	1.36	101.71
		DSI	135.58		72.67		137.41		13.22	945.50	119.88
	DTf	C	0.01	0.01E-03	1.13E-02c	0.05E-02	0.01	0.09E-02	0.08E-01	0.15E-01	8.58
		D	1.21E-02b	0.14E-03	1.05E-02b,c	0.27E-03	1.29E-02d	0.02E-01	0.18E-02	0.02	18.02
		DSI	127.04		92.44		118.88		16.87	229.52	20.62
	GTf	C	0.02	0.06E-02	1.79E-02c	0.05E-02	0.02266	0.01	0.01	0.06	29.02
		Da	8.61E-02b	1.45E-03	4.50E-02b,c	1.48E-03	7.41E-02d	0.03	0.018E-02	0.15	40.04
		DSI	429.17		252.48		340.46		7.61	767.34	41.84
	ATf	Ca	0.09	0.56E-02	0.08c	0.19E-02	0.10	0.02	0.05	0.17	23.75
		Da	0.11	43.24E-02	0.05b,c	1.61E-02	0.15d	0.04	0.06	0.28	28.74
		DSI	120.38		63.15		159.46		53.46	304.25	33.24
	BC	Ca	276.55	29.50	209.65	14.90	186.32	70.89	43.21	509.66	38.05
		Da	125.71b	0.75	45.22b,c	1.612	166.69d	55.29	46.61	361.62	33.17
		DSI	45.46		21.57		105.62		17.5	338.18	58.72
C - control conditions; D - drought stress conditions; DSI - stress index
SD - standard deviation; CV - coefficient of variation
a- normally distributed trait according to the Shapiro-Wilk test (p>0.00001)
b- significant differences between well watered and drought stress conditions in Maresi and CamB according to the Student's t-test (p<0.05)
c- significant differences between Maresi and CamB under corresponding water conditions according to the Student's t-test (p<0.05)
d- significant differences among RILs between well-watered and drought stress conditions according to the Student's t-test (p<0.05)
