# Supplementary material for: Prioritization of Candidate Genes in QTL Regions for Physiological and Biochemical Traits Underlying Drought Response in Barley (Hordeum vulgare L.)
Source: Front Plant Sci. 2018 Jun 12;9:769. doi: 10.3389/fpls.2018.00769 (PMC6005862; doi:10.3389/fpls.2018.00769)
Supplement: Supplementary file 4 [file Data_Sheet_4.XLSX]

## Sheet: Supplementary Material S4
	Supplementary Material S4
	Summary of genetic and physical map integration.
	Lists of positional candidate genes inentified within chromosomal regions corresponding to the QTL confidence intervals for analyzed traits.

## Sheet: QTL projection on the genome
No	Trait	Experiment variant	QTL name	Linkage group	QTL confidence interval on the genetic map [cM]	QTL confidence interval on the physical map [bp]	Number of positional candidate genes	Lists of positional candidate genes
Plant water status
1	WL	Drought stress	QdWL.2H	2H	14.03–14.23	2:22643528:26072559	21	MLOC_81154	MLOC_74785	MLOC_54497	MLOC_54499	MLOC_60251	MLOC_56507	MLOC_64977	MLOC_36976	MLOC_36977	MLOC_55011	MLOC_19302	MLOC_69302	MLOC_67137	MLOC_17904	MLOC_72613	MLOC_72614	MLOC_74413	MLOC_60529	MLOC_5505	MLOC_21709	MLOC_18003
2	WL	Drought stress	QdWL.5H_3	5H_3	57.16–59.59	5:506412662:507130283	23	MLOC_66348	MLOC_17956	MLOC_48886	MLOC_66827	MLOC_4524	MLOC_52361	MLOC_52360	MLOC_14114	MLOC_65920	MLOC_41451	MLOC_36533	MLOC_71512	MLOC_71514	MLOC_11920	MLOC_62114	MLOC_23699	MLOC_66071	MLOC_66074	MLOC_39143	MLOC_41819	MLOC_37278	MLOC_4953	MLOC_4952
3	WL	Drought stress	QdWL.7H_2	7H_2	23.72–25.99	7:52781716:61982602	59	MLOC_67164	MLOC_57128	MLOC_57126	MLOC_74784	MLOC_37576	MLOC_21133	MLOC_37131	MLOC_7484	MLOC_5121	MLOC_3626	MLOC_6659	MLOC_47634	MLOC_39658	MLOC_6299	MLOC_6300	MLOC_57135	MLOC_51337	MLOC_1619	MLOC_8879	MLOC_14795	MLOC_73167	MLOC_74942	MLOC_938	MLOC_13035	MLOC_13034	MLOC_13033	MLOC_74353	MLOC_80436	MLOC_34663	MLOC_34662	MLOC_62307	MLOC_14326	MLOC_14328	MLOC_61290	MLOC_55808	MLOC_75032	MLOC_43518	MLOC_56401	MLOC_52403	MLOC_72510	MLOC_17735	MLOC_44861
4	WC	Drought stress	QdWC.2H	2H	14.03-14.23	2:22643528:26072559	21	MLOC_81154	MLOC_74785	MLOC_54497	MLOC_54499	MLOC_60251	MLOC_56507	MLOC_64977	MLOC_36976	MLOC_36977	MLOC_55011	MLOC_19302	MLOC_69302	MLOC_67137	MLOC_17904	MLOC_72613	MLOC_72614	MLOC_74413	MLOC_60529	MLOC_5505	MLOC_21709	MLOC_18003
5	RWC	Optimal water supply	QcRWC.2H	2H	126.13–127.13	2:608740116:610020328	59	MLOC_56865	MLOC_69637	MLOC_12021	MLOC_73868	MLOC_33408	MLOC_68261	MLOC_61444	MLOC_62184	MLOC_59990	MLOC_67098	MLOC_59972	MLOC_52037	MLOC_13869	MLOC_68839	MLOC_72940	MLOC_49244	MLOC_81961	MLOC_49455	MLOC_10581	MLOC_10582	MLOC_57977	MLOC_57974	MLOC_57976	MLOC_8741	MLOC_1579	MLOC_70096	MLOC_70097	MLOC_65621	MLOC_13827	MLOC_11616	MLOC_11615	MLOC_64500	MLOC_23728	MLOC_49472	MLOC_58381	MLOC_60626	MLOC_10723	MLOC_10722	MLOC_67310	MLOC_12855	MLOC_72880	MLOC_45016
6	RWC	Optimal water supply	QcRWC.3H_2.1	3H_2	37.59–42.52	3:558174662:558993852	26	MLOC_65231	MLOC_60718	MLOC_48048	MLOC_34321	MLOC_69454	MLOC_43043	MLOC_10310	MLOC_40366	MLOC_79153	MLOC_12561	MLOC_15416	MLOC_40832	MLOC_28352	MLOC_44093	MLOC_51297	MLOC_44235	MLOC_38467	MLOC_71181	MLOC_3807	MLOC_75815	MLOC_23896	MLOC_55183	MLOC_59533	MLOC_59531	MLOC_59532	MLOC_61659
7	WC	Optimal water supply	QcWC.2H	2H	54.46–56.46	2:388026062:439836589	434	MLOC_4829	MLOC_2675	MLOC_58304	MLOC_17328	MLOC_17327	MLOC_73815	MLOC_63678	MLOC_51550	MLOC_60070	MLOC_81826	MLOC_72691	MLOC_11161	MLOC_79101	MLOC_33306	MLOC_55060	MLOC_72240	MLOC_43945	MLOC_68137	MLOC_58535	MLOC_60195	MLOC_56126	MLOC_56125	MLOC_62151	MLOC_38227	MLOC_6579	MLOC_26632	MLOC_38130	MLOC_71951	MLOC_69707	MLOC_77776	MLOC_45040	MLOC_37032	MLOC_4495	MLOC_22489	MLOC_25808	MLOC_59623	MLOC_57591	MLOC_25409	MLOC_24420	MLOC_16240	MLOC_44059	MLOC_15914
8	WC	Optimal water supply	QcWC.3H_1	3H_1	104.52–104.83	3:507756627:509179555	42	MLOC_56463	MLOC_56462	MLOC_62662	MLOC_70828	MLOC_12660	MLOC_9905	MLOC_68143	MLOC_72476	MLOC_69922	MLOC_51098	MLOC_51097	MLOC_47904	MLOC_35013	MLOC_11010	MLOC_7311	MLOC_39971	MLOC_54532	MLOC_72525	MLOC_59162	MLOC_21291	MLOC_61702	MLOC_61703	MLOC_48911	MLOC_48910	MLOC_62496	MLOC_51746	MLOC_45089	MLOC_4056	MLOC_4055	MLOC_3773	MLOC_68438	MLOC_3247	MLOC_59262	MLOC_59261	MLOC_2769	MLOC_66113	MLOC_66115	MLOC_23307	MLOC_16889	MLOC_76974	MLOC_55688	MLOC_68824
9	WC	Stress Index	QdsiWC.5H_3	5H_3	41.96–44.59	5:489228756:490243901	30	MLOC_25582	MLOC_11234	MLOC_70676	MLOC_66612	MLOC_65882	MLOC_37399	MLOC_53435	MLOC_3781	MLOC_67841	MLOC_4744	MLOC_4069	MLOC_51763	MLOC_34636	MLOC_26683	MLOC_78591	MLOC_11872	MLOC_56414	MLOC_53949	MLOC_53948	MLOC_53947	MLOC_5598	MLOC_62824	MLOC_11147	MLOC_37449	MLOC_18300	MLOC_35821	MLOC_39055	MLOC_55532	MLOC_13673	MLOC_37372
Photosynthetic efficiency
10	ABS/RC	Drought stress	QdABS/RC.2H.1	2H	5.42–8.31	2:10072371:18350151	140	MLOC_615	MLOC_4487	MLOC_26465	MLOC_72777	MLOC_63480	MLOC_71725	MLOC_76556	MLOC_72034	MLOC_72035	MLOC_4541	MLOC_44240	MLOC_67288	MLOC_61793	MLOC_61794	MLOC_43338	MLOC_63016	MLOC_63015	MLOC_62798	MLOC_3146	MLOC_9701	MLOC_582	MLOC_81553	MLOC_5957	MLOC_67047	MLOC_56812	MLOC_56811	MLOC_21068	MLOC_14804	MLOC_62749	MLOC_62750	MLOC_37479	MLOC_15952	MLOC_61983	MLOC_71963	MLOC_50497	MLOC_61944	MLOC_74712	MLOC_67319	MLOC_11990	MLOC_51927	MLOC_3492	MLOC_5777
11	ABS/RC	Drought stress	QdABS/RC.2H.2	2H	119.60–120.57	2:590775680:593657396	38	MLOC_57811	MLOC_57813	MLOC_57812	MLOC_6261	MLOC_6262	MLOC_22342	MLOC_22343	MLOC_54416	MLOC_14262	MLOC_57308	MLOC_12223	MLOC_10729	MLOC_63185	MLOC_66521	MLOC_78559	MLOC_71553	MLOC_12896	MLOC_65644	MLOC_65646	MLOC_55346	MLOC_5075	MLOC_5043	MLOC_17852	MLOC_55637	MLOC_69539	MLOC_56752	MLOC_75846	MLOC_54791	MLOC_33777	MLOC_6464	MLOC_61135	MLOC_66532	MLOC_54057	MLOC_77571	MLOC_69573	MLOC_31734	MLOC_53379	MLOC_66485
12	TR0/RC	Drought stress	QdTRo/RC.2H.1	2H	10.92–14.03	2:18351780:22647378	54	MLOC_69091	MLOC_21811	MLOC_17390	MLOC_23980	MLOC_70274	MLOC_62246	MLOC_70154	MLOC_55120	MLOC_55119	MLOC_5064	MLOC_7387	MLOC_6633	MLOC_12182	MLOC_43849	MLOC_8298	MLOC_17685	MLOC_17684	MLOC_19734	MLOC_38794	MLOC_32207	MLOC_60987	MLOC_17091	MLOC_71561	MLOC_76709	MLOC_54478	MLOC_295	MLOC_55318	MLOC_4181	MLOC_75012	MLOC_62967	MLOC_38058	MLOC_11225	MLOC_48354	MLOC_16779	MLOC_7130	MLOC_68321	MLOC_52188	MLOC_6868	MLOC_58453	MLOC_20213	MLOC_20162	MLOC_37301
13	TR0/RC	Drought stress	QdTRo/RC.2H.2	2H	66.78–67.71	2:545548207:547428085	65	MLOC_64885	MLOC_64887	MLOC_65442	MLOC_12299	MLOC_38120	MLOC_67122	MLOC_67126	MLOC_67125	MLOC_64644	MLOC_14197	MLOC_59401	MLOC_3630	MLOC_6702	MLOC_66409	MLOC_14244	MLOC_67333	MLOC_67334	MLOC_3886	MLOC_18443	MLOC_73826	MLOC_73827	MLOC_33074	MLOC_10019	MLOC_9041	MLOC_55157	MLOC_80400	MLOC_66217	MLOC_76275	MLOC_69690	MLOC_67584	MLOC_18047	MLOC_74063	MLOC_33688	MLOC_69129	MLOC_76334	MLOC_70754	MLOC_61695	MLOC_68274	MLOC_69799	MLOC_18134	MLOC_68264	MLOC_74955
14	ET0/RC	Drought stress	QdETo/RC.2H	2H	132.17–145.34	2:610024678:621267627	176	MLOC_63588	MLOC_39467	MLOC_7319	MLOC_40902	MLOC_26577	MLOC_10110	MLOC_75200	MLOC_23832	MLOC_65975	MLOC_72903	MLOC_61980	MLOC_79942	MLOC_16273	MLOC_76754	MLOC_4572	MLOC_4763	MLOC_65594	MLOC_65595	MLOC_59468	MLOC_59469	MLOC_25883	MLOC_11993	MLOC_44453	MLOC_16700	MLOC_11230	MLOC_10873	MLOC_14157	MLOC_81818	MLOC_67330	MLOC_14650	MLOC_38325	MLOC_47903	MLOC_72873	MLOC_12476	MLOC_22287	MLOC_66166	MLOC_65477	MLOC_22337	MLOC_68682	MLOC_53588	MLOC_56589	MLOC_58111
15	DI0/CS	Drought stress	QdDlo/CS.5H_3	5H_3	51.79–52.38	5:494046443:498813016	56	MLOC_54042	MLOC_54649	MLOC_74977	MLOC_71312	MLOC_43312	MLOC_51776	MLOC_61364	MLOC_6742	MLOC_80549	MLOC_4611	MLOC_51044	MLOC_68592	MLOC_48207	MLOC_43032	MLOC_52949	MLOC_52950	MLOC_59064	MLOC_66914	MLOC_66913	MLOC_66915	MLOC_79078	MLOC_58291	MLOC_58292	MLOC_45083	MLOC_55259	MLOC_55258	MLOC_5844	MLOC_39950	MLOC_51968	MLOC_51967	MLOC_54787	MLOC_54786	MLOC_61175	MLOC_34652	MLOC_56792	MLOC_56793	MLOC_61799	MLOC_51191	MLOC_76441	MLOC_52486	MLOC_51339	MLOC_51340
16	(1-B)av	Drought stress	Qd(1-B)av.7H_2	7H_2	37.97–40.35	7:87544113:107893956	136	MLOC_16972	MLOC_66285	MLOC_63626	MLOC_41281	MLOC_3966	MLOC_45963	MLOC_2695	MLOC_58791	MLOC_4552	MLOC_4551	MLOC_53764	MLOC_53132	MLOC_4421	MLOC_21289	MLOC_77739	MLOC_568	MLOC_4078	MLOC_36316	MLOC_1377	MLOC_18907	MLOC_62096	MLOC_70662	MLOC_51295	MLOC_51964	MLOC_51960	MLOC_49418	MLOC_76698	MLOC_4341	MLOC_14116	MLOC_43743	MLOC_36491	MLOC_64284	MLOC_12135	MLOC_59220	MLOC_70931	MLOC_61145	MLOC_44595	MLOC_73925	MLOC_64254	MLOC_53933	MLOC_18164	MLOC_72278
17	ABS/RC	Optimal water supply	QcABS/RC.6H	6H	20.25–21.22	6:15888915:24884319	106	MLOC_71896	MLOC_58310	MLOC_64752	MLOC_59970	MLOC_4890	MLOC_34879	MLOC_65683	MLOC_66621	MLOC_80212	MLOC_9975	MLOC_35847	MLOC_75753	MLOC_68780	MLOC_69878	MLOC_15028	MLOC_79151	MLOC_69134	MLOC_15680	MLOC_33746	MLOC_74035	MLOC_16020	MLOC_43672	MLOC_13818	MLOC_13819	MLOC_52192	MLOC_63608	MLOC_15059	MLOC_54853	MLOC_60395	MLOC_61224	MLOC_35957	MLOC_18811	MLOC_54873	MLOC_54875	MLOC_39255	MLOC_57442	MLOC_52928	MLOC_52926	MLOC_52927	MLOC_14151	MLOC_43681	MLOC_45261
18	TR0/RC	Optimal water supply	QcTRo/RC.6H	6H	20.25–21.22	6:15888915:24884319	106	MLOC_71896	MLOC_58310	MLOC_64752	MLOC_59970	MLOC_4890	MLOC_34879	MLOC_65683	MLOC_66621	MLOC_80212	MLOC_9975	MLOC_35847	MLOC_75753	MLOC_68780	MLOC_69878	MLOC_15028	MLOC_79151	MLOC_69134	MLOC_15680	MLOC_33746	MLOC_74035	MLOC_16020	MLOC_43672	MLOC_13818	MLOC_13819	MLOC_52192	MLOC_63608	MLOC_15059	MLOC_54853	MLOC_60395	MLOC_61224	MLOC_35957	MLOC_18811	MLOC_54873	MLOC_54875	MLOC_39255	MLOC_57442	MLOC_52928	MLOC_52926	MLOC_52927	MLOC_14151	MLOC_43681	MLOC_45261
19	TR0/RC	Optimal water supply	QcTRo/RC.5H_3	5H_3	0.00–0.32	5:421391154-421394996	1	MLOC_66546
20	ET0/RC	Optimal water supply	QcETo/RC.6H	6H	20.25–21.22	6:15888915:24884319	106	MLOC_71896	MLOC_58310	MLOC_64752	MLOC_59970	MLOC_4890	MLOC_34879	MLOC_65683	MLOC_66621	MLOC_80212	MLOC_9975	MLOC_35847	MLOC_75753	MLOC_68780	MLOC_69878	MLOC_15028	MLOC_79151	MLOC_69134	MLOC_15680	MLOC_33746	MLOC_74035	MLOC_16020	MLOC_43672	MLOC_13818	MLOC_13819	MLOC_52192	MLOC_63608	MLOC_15059	MLOC_54853	MLOC_60395	MLOC_61224	MLOC_35957	MLOC_18811	MLOC_54873	MLOC_54875	MLOC_39255	MLOC_57442	MLOC_52928	MLOC_52926	MLOC_52927	MLOC_14151	MLOC_43681	MLOC_45261
21	ET0/RC	Optimal water supply	QcETo/RC.5H_3	5H_3	41.96–44.59	5:489228756:490243901	30	MLOC_25582	MLOC_11234	MLOC_70676	MLOC_66612	MLOC_65882	MLOC_37399	MLOC_53435	MLOC_3781	MLOC_67841	MLOC_4744	MLOC_4069	MLOC_51763	MLOC_34636	MLOC_26683	MLOC_78591	MLOC_11872	MLOC_56414	MLOC_53949	MLOC_53948	MLOC_53947	MLOC_5598	MLOC_62824	MLOC_11147	MLOC_37449	MLOC_18300	MLOC_35821	MLOC_39055	MLOC_55532	MLOC_13673	MLOC_37372
22	DI0/RC	Optimal water supply	QcDlo/RC.2H	6H	20.25–21.22	6:15888915:24884319	106	MLOC_71896	MLOC_58310	MLOC_64752	MLOC_59970	MLOC_4890	MLOC_34879	MLOC_65683	MLOC_66621	MLOC_80212	MLOC_9975	MLOC_35847	MLOC_75753	MLOC_68780	MLOC_69878	MLOC_15028	MLOC_79151	MLOC_69134	MLOC_15680	MLOC_33746	MLOC_74035	MLOC_16020	MLOC_43672	MLOC_13818	MLOC_13819	MLOC_52192	MLOC_63608	MLOC_15059	MLOC_54853	MLOC_60395	MLOC_61224	MLOC_35957	MLOC_18811	MLOC_54873	MLOC_54875	MLOC_39255	MLOC_57442	MLOC_52928	MLOC_52926	MLOC_52927	MLOC_14151	MLOC_43681	MLOC_45261
23	ABS/CS	Optimal water supply	QcABS/CS.3H_2.2	3H_2	31.01–35.29	3:556921351:559196047	80	MLOC_65231	MLOC_60718	MLOC_48048	MLOC_29874	MLOC_13311	MLOC_17037	MLOC_115	MLOC_113	MLOC_12826	MLOC_1106	MLOC_70539	MLOC_7470	MLOC_58872	MLOC_34321	MLOC_69454	MLOC_19846	MLOC_43043	MLOC_52632	MLOC_13080	MLOC_13900	MLOC_60802	MLOC_15853	MLOC_11370	MLOC_1181	MLOC_10310	MLOC_40366	MLOC_79153	MLOC_68230	MLOC_51227	MLOC_12561	MLOC_81534	MLOC_54886	MLOC_54885	MLOC_899	MLOC_15416	MLOC_80947	MLOC_55511	MLOC_40832	MLOC_16632	MLOC_77192	MLOC_55103	MLOC_55105
24	ABS/CS	Optimal water supply	QcABS/CS.3H_2.1	3H_2	14.02–18.08	3:541639145:550627716	127	MLOC_34364	MLOC_6532	MLOC_54548	MLOC_54549	MLOC_20354	MLOC_64998	MLOC_51093	MLOC_69179	MLOC_60160	MLOC_60159	MLOC_20265	MLOC_40055	MLOC_51409	MLOC_59039	MLOC_65345	MLOC_65592	MLOC_69583	MLOC_55175	MLOC_69653	MLOC_27539	MLOC_61789	MLOC_57482	MLOC_19323	MLOC_12547	MLOC_6337	MLOC_68405	MLOC_65947	MLOC_15064	MLOC_10832	MLOC_53828	MLOC_67053	MLOC_45419	MLOC_53950	MLOC_10574	MLOC_5175	MLOC_7071	MLOC_79670	MLOC_80105	MLOC_16427	MLOC_16428	MLOC_13836	MLOC_11441
25	ABS/CS	Optimal water supply	QcABS/CS.5H_2	5H_2	21.56–21.56	5:302014386:305842804	46	MLOC_57098	MLOC_28437	MLOC_62061	MLOC_63169	MLOC_56330	MLOC_17554	MLOC_80489	MLOC_1439	MLOC_14433	MLOC_53875	MLOC_62277	MLOC_62278	MLOC_57760	MLOC_5515	MLOC_2967	MLOC_10503	MLOC_36576	MLOC_71559	MLOC_10405	MLOC_10404	MLOC_62611	MLOC_6864	MLOC_52756	MLOC_52755	MLOC_39569	MLOC_39568	MLOC_57322	MLOC_7098	MLOC_22881	MLOC_11648	MLOC_78457	MLOC_72108	MLOC_57282	MLOC_55267	MLOC_66347	MLOC_44214	MLOC_51410	MLOC_3945	MLOC_3944	MLOC_52503	MLOC_52504	MLOC_63821
26	ABS/CS	Optimal water supply	QcABS/CS.2H	2H	118.27–118.27	2:592594510-592597391	1	MLOC_57811
27	TR0/CS	Optimal water supply	QcTRo/CS.3H_2.2	3H_2	31.01–35.29	3:556921351:559196047	80	MLOC_65231	MLOC_60718	MLOC_48048	MLOC_29874	MLOC_13311	MLOC_17037	MLOC_115	MLOC_113	MLOC_12826	MLOC_1106	MLOC_70539	MLOC_7470	MLOC_58872	MLOC_34321	MLOC_69454	MLOC_19846	MLOC_43043	MLOC_52632	MLOC_13080	MLOC_13900	MLOC_60802	MLOC_15853	MLOC_11370	MLOC_1181	MLOC_10310	MLOC_40366	MLOC_79153	MLOC_68230	MLOC_51227	MLOC_12561	MLOC_81534	MLOC_54886	MLOC_54885	MLOC_899	MLOC_15416	MLOC_80947	MLOC_55511	MLOC_40832	MLOC_16632	MLOC_77192	MLOC_55103	MLOC_55105
28	TR0/CS	Optimal water supply	QcTRo/CS.3H_2.1	3H_2	16.02–18.08	3:541639145:550627716	127	MLOC_34364	MLOC_6532	MLOC_54548	MLOC_54549	MLOC_20354	MLOC_64998	MLOC_51093	MLOC_69179	MLOC_60160	MLOC_60159	MLOC_20265	MLOC_40055	MLOC_51409	MLOC_59039	MLOC_65345	MLOC_65592	MLOC_69583	MLOC_55175	MLOC_69653	MLOC_27539	MLOC_61789	MLOC_57482	MLOC_19323	MLOC_12547	MLOC_6337	MLOC_68405	MLOC_65947	MLOC_15064	MLOC_10832	MLOC_53828	MLOC_67053	MLOC_45419	MLOC_53950	MLOC_10574	MLOC_5175	MLOC_7071	MLOC_79670	MLOC_80105	MLOC_16427	MLOC_16428	MLOC_13836	MLOC_11441
29	TR0/CS	Optimal water supply	QcTRo/CS.2H	2H	118.27–118.32	2:591263825:592597391	17	MLOC_57811	MLOC_54416	MLOC_57308	MLOC_12223	MLOC_10729	MLOC_66521	MLOC_78559	MLOC_55346	MLOC_17852	MLOC_56752	MLOC_54791	MLOC_33777	MLOC_6464	MLOC_61135	MLOC_69573	MLOC_53379	MLOC_66485
30	TR0/CS	Optimal water supply	QcTRo/CS.5H_2	5H_2	21.56–21.56	5:302014386:305842804	46	MLOC_57098	MLOC_28437	MLOC_62061	MLOC_63169	MLOC_56330	MLOC_17554	MLOC_80489	MLOC_1439	MLOC_14433	MLOC_53875	MLOC_62277	MLOC_62278	MLOC_57760	MLOC_5515	MLOC_2967	MLOC_10503	MLOC_36576	MLOC_71559	MLOC_10405	MLOC_10404	MLOC_62611	MLOC_6864	MLOC_52756	MLOC_52755	MLOC_39569	MLOC_39568	MLOC_57322	MLOC_7098	MLOC_22881	MLOC_11648	MLOC_78457	MLOC_72108	MLOC_57282	MLOC_55267	MLOC_66347	MLOC_44214	MLOC_51410	MLOC_3945	MLOC_3944	MLOC_52503	MLOC_52504	MLOC_63821
31	DI0/CS	Optimal water supply	QcDlo/CS.3H_2.1	3H_2	16.02–18.08	3:541636846:550627716	128	MLOC_34364	MLOC_6532	MLOC_54548	MLOC_54549	MLOC_20354	MLOC_64998	MLOC_51093	MLOC_69179	MLOC_60160	MLOC_60159	MLOC_20265	MLOC_40055	MLOC_51409	MLOC_59039	MLOC_65345	MLOC_65592	MLOC_69583	MLOC_55175	MLOC_69653	MLOC_27539	MLOC_61789	MLOC_57482	MLOC_19323	MLOC_12547	MLOC_6337	MLOC_68405	MLOC_65947	MLOC_15064	MLOC_10832	MLOC_53828	MLOC_67053	MLOC_45419	MLOC_53950	MLOC_10574	MLOC_5175	MLOC_7071	MLOC_79670	MLOC_80105	MLOC_16427	MLOC_16428	MLOC_13836	MLOC_11441
32	DI0/CS	Optimal water supply	QcDlo/CS.3H_2.2	3H_2	30.01–34.01	3:556921592:558920662	68	MLOC_60718	MLOC_48048	MLOC_17037	MLOC_115	MLOC_113	MLOC_12826	MLOC_1106	MLOC_7470	MLOC_58872	MLOC_34321	MLOC_69454	MLOC_19846	MLOC_43043	MLOC_52632	MLOC_13080	MLOC_13900	MLOC_60802	MLOC_15853	MLOC_11370	MLOC_1181	MLOC_10310	MLOC_40366	MLOC_79153	MLOC_68230	MLOC_51227	MLOC_12561	MLOC_54886	MLOC_54885	MLOC_899	MLOC_15416	MLOC_80947	MLOC_55511	MLOC_40832	MLOC_16632	MLOC_77192	MLOC_55103	MLOC_55105	MLOC_55102	MLOC_28352	MLOC_53617	MLOC_27686	MLOC_37446
33	DI0/CS	Optimal water supply	QcDlo/CS.6H	6H	18.74–20.25	6:15677659:15890631	14	MLOC_3855	MLOC_14392	MLOC_7702	MLOC_65774	MLOC_63675	MLOC_63674	MLOC_79567	MLOC_11933	MLOC_11932	MLOC_74170	MLOC_74169	MLOC_14325	MLOC_57933	MLOC_52894
34	jpo	Optimal water supply	Qcphi_po.3H_1.2	3H_1	57.79–59.70	3:427703074:432753152	112	MLOC_13243	MLOC_66259	MLOC_74707	MLOC_57921	MLOC_80598	MLOC_57417	MLOC_55108	MLOC_78222	MLOC_3978	MLOC_55261	MLOC_66675	MLOC_66676	MLOC_38400	MLOC_11772	MLOC_76894	MLOC_67140	MLOC_67139	MLOC_58725	MLOC_60691	MLOC_10748	MLOC_79446	MLOC_54950	MLOC_67686	MLOC_75437	MLOC_75436	MLOC_15525	MLOC_59427	MLOC_4410	MLOC_64456	MLOC_79306	MLOC_55468	MLOC_74829	MLOC_14821	MLOC_7434	MLOC_7433	MLOC_72589	MLOC_71074	MLOC_34695	MLOC_37830	MLOC_16042	MLOC_7422	MLOC_7420
35	jpo	Optimal water supply	Qcphi_po.3H_1.1	3H_1	32.33–36.69	3:35858074:48090114	104	MLOC_59912	MLOC_59913	MLOC_66686	MLOC_66684	MLOC_41010	MLOC_13839	MLOC_58639	MLOC_37787	MLOC_372	MLOC_22315	MLOC_69841	MLOC_55326	MLOC_55329	MLOC_55328	MLOC_55397	MLOC_36342	MLOC_36343	MLOC_66431	MLOC_52875	MLOC_52876	MLOC_52874	MLOC_5429	MLOC_386	MLOC_15787	MLOC_37748	MLOC_37291	MLOC_57765	MLOC_72646	MLOC_37324	MLOC_73505	MLOC_73503	MLOC_5406	MLOC_5405	MLOC_23147	MLOC_55984	MLOC_36460	MLOC_79761	MLOC_36382	MLOC_63798	MLOC_63799	MLOC_57556	MLOC_14132
36	yo	Optimal water supply	Qcpsi_o.2H	2H	129.13–138.17	2:605431934:621266081	281	MLOC_63588	MLOC_39467	MLOC_53969	MLOC_73626	MLOC_7319	MLOC_40902	MLOC_56865	MLOC_63296	MLOC_26577	MLOC_10110	MLOC_75200	MLOC_23832	MLOC_65975	MLOC_72903	MLOC_69637	MLOC_61980	MLOC_79942	MLOC_12021	MLOC_16273	MLOC_76754	MLOC_73868	MLOC_33408	MLOC_4572	MLOC_4763	MLOC_65594	MLOC_65595	MLOC_78404	MLOC_63196	MLOC_59468	MLOC_59469	MLOC_68261	MLOC_25883	MLOC_11993	MLOC_53533	MLOC_53532	MLOC_61444	MLOC_62184	MLOC_44453	MLOC_16700	MLOC_11230	MLOC_10873	MLOC_14157
37	(1-B)av	Optimal water supply	Qc(1-B)av.6H	6H	20.25–21.22	6:15888915:24884319	106	MLOC_71896	MLOC_58310	MLOC_64752	MLOC_59970	MLOC_4890	MLOC_34879	MLOC_65683	MLOC_66621	MLOC_80212	MLOC_9975	MLOC_35847	MLOC_75753	MLOC_68780	MLOC_69878	MLOC_15028	MLOC_79151	MLOC_69134	MLOC_15680	MLOC_33746	MLOC_74035	MLOC_16020	MLOC_43672	MLOC_13818	MLOC_13819	MLOC_52192	MLOC_63608	MLOC_15059	MLOC_54853	MLOC_60395	MLOC_61224	MLOC_35957	MLOC_18811	MLOC_54873	MLOC_54875	MLOC_39255	MLOC_57442	MLOC_52928	MLOC_52926	MLOC_52927	MLOC_14151	MLOC_43681	MLOC_45261
38	Fv'/Fm'	Optimal water supply	QcFv'/Fm'.6H	6H	20.25–21.22	6:15888915:24884319	106	MLOC_71896	MLOC_58310	MLOC_64752	MLOC_59970	MLOC_4890	MLOC_34879	MLOC_65683	MLOC_66621	MLOC_80212	MLOC_9975	MLOC_35847	MLOC_75753	MLOC_68780	MLOC_69878	MLOC_15028	MLOC_79151	MLOC_69134	MLOC_15680	MLOC_33746	MLOC_74035	MLOC_16020	MLOC_43672	MLOC_13818	MLOC_13819	MLOC_52192	MLOC_63608	MLOC_15059	MLOC_54853	MLOC_60395	MLOC_61224	MLOC_35957	MLOC_18811	MLOC_54873	MLOC_54875	MLOC_39255	MLOC_57442	MLOC_52928	MLOC_52926	MLOC_52927	MLOC_14151	MLOC_43681	MLOC_45261
39	ABS/RC	Stress Index	QdsiABS/RC.7H_3	7H_3	13.39–17.73	7:549627972:570598564	179	MLOC_51456	MLOC_73319	MLOC_73320	MLOC_77952	MLOC_62460	MLOC_51733	MLOC_19019	MLOC_53801	MLOC_53800	MLOC_15347	MLOC_44376	MLOC_69769	MLOC_42650	MLOC_42384	MLOC_16115	MLOC_64967	MLOC_58027	MLOC_18385	MLOC_38256	MLOC_66806	MLOC_25708	MLOC_74513	MLOC_16517	MLOC_29951	MLOC_29950	MLOC_66653	MLOC_80290	MLOC_57423	MLOC_14543	MLOC_64046	MLOC_11410	MLOC_61970	MLOC_59418	MLOC_53744	MLOC_21176	MLOC_80168	MLOC_3917	MLOC_58924	MLOC_56820	MLOC_45108	MLOC_60490	MLOC_60495
40	TR0/RC	Stress Index	QdsiTRo/RC.7H_3	7H_3	11.39–17.73	7:549627201:570598564	188	MLOC_51456	MLOC_73319	MLOC_73320	MLOC_77952	MLOC_62460	MLOC_51733	MLOC_19019	MLOC_53801	MLOC_53800	MLOC_15347	MLOC_44376	MLOC_69769	MLOC_42650	MLOC_42384	MLOC_16115	MLOC_64967	MLOC_58027	MLOC_18385	MLOC_38256	MLOC_66806	MLOC_25708	MLOC_74513	MLOC_16517	MLOC_29951	MLOC_29950	MLOC_66653	MLOC_80290	MLOC_57423	MLOC_14543	MLOC_64046	MLOC_11410	MLOC_61970	MLOC_59418	MLOC_53744	MLOC_21176	MLOC_80168	MLOC_3917	MLOC_58924	MLOC_56820	MLOC_45108	MLOC_60490	MLOC_60495
41	TR0/RC	Stress Index	QdsiTRo/RC.5H_3	5H_3	64.75–65.63	5:510654233:514427812	47	MLOC_7731	MLOC_7695	MLOC_36865	MLOC_55658	MLOC_55659	MLOC_52338	MLOC_55774	MLOC_75153	MLOC_10826	MLOC_66112	MLOC_32722	MLOC_69873	MLOC_72258	MLOC_50938	MLOC_74782	MLOC_56074	MLOC_4789	MLOC_6838	MLOC_6462	MLOC_14680	MLOC_14679	MLOC_58694	MLOC_12283	MLOC_12376	MLOC_65670	MLOC_67407	MLOC_79115	MLOC_75331	MLOC_11071	MLOC_75010	MLOC_17755	MLOC_3723	MLOC_3724	MLOC_42618	MLOC_60795	MLOC_6391	MLOC_28459	MLOC_64499	MLOC_19228	MLOC_63989	MLOC_19531	MLOC_17650
42	ET0/RC	Stress Index	QdsiETo/RC.5H_3	5H_3	49.85–50.94	5:498838285:499125794	16	MLOC_10398	MLOC_54815	MLOC_58630	MLOC_12353	MLOC_57868	MLOC_67725	MLOC_34938	MLOC_12295	MLOC_59424	MLOC_59425	MLOC_4665	MLOC_59942	MLOC_59943	MLOC_53865	MLOC_76910	MLOC_18612
43	DI0/RC	Stress Index	QdsiDlo/RC.5H_2	5H_2	16.46–18.57	5:52235365:83779551	275	MLOC_65081	MLOC_11318	MLOC_4747	MLOC_13341	MLOC_77322	MLOC_65122	MLOC_65123	MLOC_51587	MLOC_29992	MLOC_30795	MLOC_80984	MLOC_57278	MLOC_6016	MLOC_4088	MLOC_12326	MLOC_58626	MLOC_58627	MLOC_11002	MLOC_80410	MLOC_13974	MLOC_61012	MLOC_61010	MLOC_11796	MLOC_6069	MLOC_36630	MLOC_67833	MLOC_54267	MLOC_3932	MLOC_76200	MLOC_29207	MLOC_10144	MLOC_38005	MLOC_11281	MLOC_61900	MLOC_63161	MLOC_75706	MLOC_64103	MLOC_11707	MLOC_81734	MLOC_75843	MLOC_61230	MLOC_59421
44	qP	Stress Index	QdsiqP.7H_2	7H_2	11.98–13.36	7:28143751:36984605	90	MLOC_38600	MLOC_68703	MLOC_59308	MLOC_69800	MLOC_53782	MLOC_2263	MLOC_75625	MLOC_13368	MLOC_56296	MLOC_18079	MLOC_56733	MLOC_76488	MLOC_76489	MLOC_63907	MLOC_67752	MLOC_50960	MLOC_44072	MLOC_81305	MLOC_34394	MLOC_8432	MLOC_19988	MLOC_39081	MLOC_53029	MLOC_3665	MLOC_10562	MLOC_40380	MLOC_62313	MLOC_76490	MLOC_15838	MLOC_67352	MLOC_36735	MLOC_36737	MLOC_36734	MLOC_79056	MLOC_40390	MLOC_47445	MLOC_22196	MLOC_73552	MLOC_67235	MLOC_69255	MLOC_13765	MLOC_31061
Osmoprotectant and hormone content
45	Proline	Drought stress	QdPro.3H_2.2	3H_2	33.01–35.29	3:556921592:558920662	68	MLOC_60718	MLOC_48048	MLOC_17037	MLOC_115	MLOC_113	MLOC_12826	MLOC_1106	MLOC_7470	MLOC_58872	MLOC_34321	MLOC_69454	MLOC_19846	MLOC_43043	MLOC_52632	MLOC_13080	MLOC_13900	MLOC_60802	MLOC_15853	MLOC_11370	MLOC_1181	MLOC_10310	MLOC_40366	MLOC_79153	MLOC_68230	MLOC_51227	MLOC_12561	MLOC_54886	MLOC_54885	MLOC_899	MLOC_15416	MLOC_80947	MLOC_55511	MLOC_40832	MLOC_16632	MLOC_77192	MLOC_55103	MLOC_55105	MLOC_55102	MLOC_28352	MLOC_53617	MLOC_27686	MLOC_37446
46	Proline	Drought stress	QdPro.2H.2	2H	118.44–118.63	2:592601560:592621267	5	MLOC_57813	MLOC_22342	MLOC_22343	MLOC_65644	MLOC_65646
47	Proline	Drought stress	QdPro.3H_2.1	3H_2	15.02–19.08	3:541639146:550627716	124	MLOC_34364	MLOC_6532	MLOC_54548	MLOC_54549	MLOC_20354	MLOC_64998	MLOC_51093	MLOC_69179	MLOC_60160	MLOC_60159	MLOC_20265	MLOC_40055	MLOC_51409	MLOC_59039	MLOC_65345	MLOC_65592	MLOC_69583	MLOC_55175	MLOC_69653	MLOC_27539	MLOC_61789	MLOC_57482	MLOC_19323	MLOC_12547	MLOC_6337	MLOC_68405	MLOC_65947	MLOC_15064	MLOC_10832	MLOC_53828	MLOC_67053	MLOC_45419	MLOC_53950	MLOC_10574	MLOC_5175	MLOC_7071	MLOC_79670	MLOC_80105	MLOC_16427	MLOC_16428	MLOC_13836	MLOC_11441
48	Proline	Drought stress	QdPro.2H.1	2H	19.28–28.33	2:29185206:45887891	88	MLOC_56743	MLOC_13431	MLOC_53688	MLOC_70246	MLOC_17272	MLOC_44215	MLOC_15768	MLOC_47334	MLOC_53016	MLOC_53018	MLOC_15608	MLOC_15609	MLOC_32693	MLOC_38808	MLOC_3021	MLOC_59669	MLOC_79176	MLOC_64518	MLOC_64517	MLOC_40716	MLOC_54743	MLOC_72365	MLOC_78772	MLOC_65226	MLOC_65225	MLOC_67498	MLOC_59149	MLOC_60369	MLOC_75026	MLOC_75008	MLOC_10400	MLOC_34485	MLOC_44325	MLOC_81723	MLOC_55052	MLOC_68259	MLOC_15459	MLOC_65053	MLOC_30746	MLOC_70683	MLOC_55137	MLOC_56239
49	Ethylene	Drought stress	QdEth.2H	2H	18.28–26.33	2:29185206:45887891	88	MLOC_56743	MLOC_13431	MLOC_53688	MLOC_70246	MLOC_17272	MLOC_44215	MLOC_15768	MLOC_47334	MLOC_53016	MLOC_53018	MLOC_15608	MLOC_15609	MLOC_32693	MLOC_38808	MLOC_3021	MLOC_59669	MLOC_79176	MLOC_64518	MLOC_64517	MLOC_40716	MLOC_54743	MLOC_72365	MLOC_78772	MLOC_65226	MLOC_65225	MLOC_67498	MLOC_59149	MLOC_60369	MLOC_75026	MLOC_75008	MLOC_10400	MLOC_34485	MLOC_44325	MLOC_81723	MLOC_55052	MLOC_68259	MLOC_15459	MLOC_65053	MLOC_30746	MLOC_70683	MLOC_55137	MLOC_56239
50	Maltose	Drought stress	QdMal.3H_2.2	3H_2	36.75–42.52	3:558758191:558993852	11	MLOC_65231	MLOC_60718	MLOC_34321	MLOC_69454	MLOC_12561	MLOC_44093	MLOC_51297	MLOC_44235	MLOC_71181	MLOC_75815	MLOC_55183
51	Maltose	Drought stress	QdMal.3H_2.1	3H_2	17.02–18.08	3:541639146:550627716	124	MLOC_34364	MLOC_6532	MLOC_54548	MLOC_54549	MLOC_20354	MLOC_64998	MLOC_51093	MLOC_69179	MLOC_60160	MLOC_60159	MLOC_20265	MLOC_40055	MLOC_51409	MLOC_59039	MLOC_65345	MLOC_65592	MLOC_69583	MLOC_55175	MLOC_69653	MLOC_27539	MLOC_61789	MLOC_57482	MLOC_19323	MLOC_12547	MLOC_6337	MLOC_68405	MLOC_65947	MLOC_15064	MLOC_10832	MLOC_53828	MLOC_67053	MLOC_45419	MLOC_53950	MLOC_10574	MLOC_5175	MLOC_7071	MLOC_79670	MLOC_80105	MLOC_16427	MLOC_16428	MLOC_13836	MLOC_11441
52	Sucrose	Optimal water supply	QcSuc.5H_3	5H_3	55.55–56.54	5:504783183:505228489	5	MLOC_79114	MLOC_16233	MLOC_58335	MLOC_55782	MLOC_39679
53	Raffinose	Optimal water supply	QcRaf.2H	2H	16.28–29.33	2:29182003:45887891	89	MLOC_56743	MLOC_13431	MLOC_53688	MLOC_70246	MLOC_17272	MLOC_44215	MLOC_15768	MLOC_47334	MLOC_53016	MLOC_53018	MLOC_15608	MLOC_15609	MLOC_32693	MLOC_38808	MLOC_3021	MLOC_59669	MLOC_79176	MLOC_64518	MLOC_64517	MLOC_40716	MLOC_54743	MLOC_72365	MLOC_78772	MLOC_65226	MLOC_65225	MLOC_67498	MLOC_59149	MLOC_60369	MLOC_75026	MLOC_75008	MLOC_10400	MLOC_34485	MLOC_44325	MLOC_81723	MLOC_55052	MLOC_68259	MLOC_15459	MLOC_65053	MLOC_30746	MLOC_70683	MLOC_55137	MLOC_56239
54	Raffinose	Optimal water supply	QcRaf.1H_1	1H_1	33.95–34.34	1:14307374:18200214	15	MLOC_57526	MLOC_23830	MLOC_50515	MLOC_61537	MLOC_66404	MLOC_60371	MLOC_60372	MLOC_54264	MLOC_22218	MLOC_60460	MLOC_53170	MLOC_53171	MLOC_65245	MLOC_54740	MLOC_54742
55	Maltose	Optimal water supply	QcMal.7H_1.1	7H_1	1.79–5.69	7:5355159:61982602	550	MLOC_23483	MLOC_65274	MLOC_65480	MLOC_76947	MLOC_67164	MLOC_36677	MLOC_38600	MLOC_76311	MLOC_66945	MLOC_66947	MLOC_66946	MLOC_15017	MLOC_57128	MLOC_57126	MLOC_74784	MLOC_10234	MLOC_38516	MLOC_68703	MLOC_79789	MLOC_55375	MLOC_18103	MLOC_22291	MLOC_59308	MLOC_69800	MLOC_37576	MLOC_5718	MLOC_50739	MLOC_37167	MLOC_37168	MLOC_54220	MLOC_29057	MLOC_136	MLOC_29045	MLOC_53782	MLOC_71305	MLOC_44104	MLOC_78157	MLOC_2263	MLOC_36727	MLOC_75625	MLOC_54206	MLOC_69970
56	Maltose	Optimal water supply	QcMal.7H_1.2	7H_1	16.36–20.66	7:11024780:19327908	71	MLOC_23483	MLOC_65480	MLOC_38516	MLOC_18103	MLOC_136	MLOC_44104	MLOC_69970	MLOC_56062	MLOC_16202	MLOC_5516	MLOC_53830	MLOC_14917	MLOC_6485	MLOC_46699	MLOC_6706	MLOC_5335	MLOC_5336	MLOC_65771	MLOC_65293	MLOC_28636	MLOC_14713	MLOC_56626	MLOC_61123	MLOC_61121	MLOC_61122	MLOC_66390	MLOC_31327	MLOC_80913	MLOC_57004	MLOC_79782	MLOC_73405	MLOC_64657	MLOC_64655	MLOC_21137	MLOC_36829	MLOC_65765	MLOC_19556	MLOC_56575	MLOC_39545	MLOC_75524	MLOC_61701	MLOC_27877
57	Glucose	Stress Index	QdsiGlu.2H	2H	14.03–14.23	2:22643528:26072559	21	MLOC_81154	MLOC_74785	MLOC_54497	MLOC_54499	MLOC_60251	MLOC_56507	MLOC_64977	MLOC_36976	MLOC_36977	MLOC_55011	MLOC_19302	MLOC_69302	MLOC_67137	MLOC_17904	MLOC_72613	MLOC_72614	MLOC_74413	MLOC_60529	MLOC_5505	MLOC_21709	MLOC_18003
58	Sucrose	Stress Index	QdsiSuc.3H_2.1	3H_2	16.36–20.66	3:541639146:550627716	124	MLOC_34364	MLOC_6532	MLOC_54548		MLOC_20354	MLOC_64998	MLOC_51093	MLOC_69179	MLOC_60160	MLOC_60159	MLOC_20265	MLOC_40055	MLOC_51409	MLOC_59039	MLOC_65345	MLOC_65592	MLOC_69583	MLOC_55175	MLOC_69653	MLOC_27539	MLOC_61789	MLOC_57482	MLOC_19323	MLOC_12547	MLOC_6337	MLOC_68405	MLOC_65947	MLOC_15064	MLOC_10832	MLOC_53828	MLOC_67053	MLOC_45419	MLOC_53950	MLOC_10574	MLOC_5175	MLOC_7071	MLOC_79670	MLOC_80105	MLOC_16427	MLOC_16428	MLOC_13836	MLOC_11441
59	Sucrose	Stress Index	QdsiSuc.3H_2.2	3H_2	14.03–14.23	3:556921592:558920662	68	MLOC_60718	MLOC_48048	MLOC_17037	MLOC_115	MLOC_113	MLOC_12826	MLOC_1106	MLOC_7470	MLOC_58872	MLOC_34321	MLOC_69454	MLOC_19846	MLOC_43043	MLOC_52632	MLOC_13080	MLOC_13900	MLOC_60802	MLOC_15853	MLOC_11370	MLOC_1181	MLOC_10310	MLOC_40366	MLOC_79153	MLOC_68230	MLOC_51227	MLOC_12561	MLOC_54886	MLOC_54885	MLOC_899	MLOC_15416	MLOC_80947	MLOC_55511	MLOC_40832	MLOC_16632	MLOC_77192	MLOC_55103	MLOC_55105	MLOC_55102	MLOC_28352	MLOC_53617	MLOC_27686	MLOC_37446
60	Maltose	Stress Index	QdsiMal.5H_3	5H_3	16.36–20.66	5:481377934:484720180	52	MLOC_74704	MLOC_72024	MLOC_9823	MLOC_59556	MLOC_71240	MLOC_63270	MLOC_15812	MLOC_38019	MLOC_65340	MLOC_65338	MLOC_7605	MLOC_58170	MLOC_62000	MLOC_20568	MLOC_65978	MLOC_54621	MLOC_54620	MLOC_54619	MLOC_79105	MLOC_72400	MLOC_16558	MLOC_35028	MLOC_71658	MLOC_71657	MLOC_68187	MLOC_30606	MLOC_74974	MLOC_46322	MLOC_3881	MLOC_61195	MLOC_58976	MLOC_10971	MLOC_51830	MLOC_79518	MLOC_37148	MLOC_10527	MLOC_68056	MLOC_61306	MLOC_36500	MLOC_32712	MLOC_58508	MLOC_58506
Activity and accumulation of antioxidants
61	a-tocopherol	Drought stress	QsATf.6H	6H	0.00–2.75	6:4639195:7881976	51	MLOC_38649	MLOC_44844	MLOC_13612	MLOC_34006	MLOC_14170	MLOC_50049	MLOC_29419	MLOC_69781	MLOC_68340	MLOC_78617	MLOC_13634	MLOC_61269	MLOC_57101	MLOC_57100	MLOC_42591	MLOC_71570	MLOC_65921	MLOC_75424	MLOC_75236	MLOC_5397	MLOC_7537	MLOC_138	MLOC_34519	MLOC_19378	MLOC_32801	MLOC_66991	MLOC_66998	MLOC_75084	MLOC_25460	MLOC_45035	MLOC_4835	MLOC_77387	MLOC_5291	MLOC_63263	MLOC_65513	MLOC_51981	MLOC_78707	MLOC_73933	MLOC_54256	MLOC_65898	MLOC_46400	MLOC_60173
62	Catalase	Optimal water supply	QcCAT.2H	2H	14.23–14.63	2:22162411:26072559	44	MLOC_17390	MLOC_81154	MLOC_74785	MLOC_70274	MLOC_54497	MLOC_54499	MLOC_60251	MLOC_43849	MLOC_8298	MLOC_17685	MLOC_17684	MLOC_19734	MLOC_38794	MLOC_60987	MLOC_56507	MLOC_17091	MLOC_64977	MLOC_295	MLOC_4181	MLOC_62967	MLOC_36976	MLOC_36977	MLOC_7130	MLOC_55011	MLOC_19302	MLOC_52188	MLOC_69302	MLOC_6868	MLOC_67137	MLOC_20162	MLOC_17904	MLOC_72613	MLOC_72614	MLOC_37301	MLOC_74413	MLOC_60529	MLOC_5505	MLOC_55453	MLOC_55452	MLOC_21709	MLOC_45572	MLOC_13573
63	g-tocopherol	Stress Index	QdsiGTf.7H_3	7H_3	21.05–26.34	7:570370503:570598564	9	MLOC_73319	MLOC_73320	MLOC_64967	MLOC_58027	MLOC_40798	MLOC_19714	MLOC_6303	MLOC_59784	MLOC_59785
64	g-tocotrienol	Stress Index	QdsiGTt.3H_2	3H_2	32.01–35.29	3:556921592:558920662	68	MLOC_60718	MLOC_48048	MLOC_17037	MLOC_115	MLOC_113	MLOC_12826	MLOC_1106	MLOC_7470	MLOC_58872	MLOC_34321	MLOC_69454	MLOC_19846	MLOC_43043	MLOC_52632	MLOC_13080	MLOC_13900	MLOC_60802	MLOC_15853	MLOC_11370	MLOC_1181	MLOC_10310	MLOC_40366	MLOC_79153	MLOC_68230	MLOC_51227	MLOC_12561	MLOC_54886	MLOC_54885	MLOC_899	MLOC_15416	MLOC_80947	MLOC_55511	MLOC_40832	MLOC_16632	MLOC_77192	MLOC_55103	MLOC_55105	MLOC_55102	MLOC_28352	MLOC_53617	MLOC_27686	MLOC_37446
					Total number of unique positional candidate genes:		3198
[truncated: 508 more columns]
