# Supplementary material for: Prioritization of Candidate Genes in QTL Regions for Physiological and Biochemical Traits Underlying Drought Response in Barley (Hordeum vulgare L.)
Source: Front Plant Sci. 2018 Jun 12;9:769. doi: 10.3389/fpls.2018.00769 (PMC6005862; doi:10.3389/fpls.2018.00769)
Supplement: Supplementary file 5 [file Data_Sheet_5.XLSX]

## Sheet: Supplementary Material S5
	Supplementary Material S5
	Gene Ontology categories (Biological Processes) significantly over-represented in a subset of genes identified within QTL confidence intervals related to the analyzed trait categories under control conditions (C) as well as under both control conditions (C) and drought stress (D).
	Lists and characteristics of positional candidate genes belonging to the enriched Gene Ontology categories.

## Sheet: PWS_C_GO
Results of GO enrichment analysis in a subset of genes identified within QTL confidence intervals related to plant water status under control conditions (C)
GO-term	p-value	Subset ratio	Biological Process
GO:0048569	7.96e-05	2.54237	post-embryonic organ development
GO:0048544	0.00021	2.11864	recognition of pollen
GO:0010227	0.000368	0.847458	floral organ abscission
GO:0006415	0.00071	0.847458	translational termination
GO:0006887	0.0014	1.27119	exocytosis
GO:0044765	0.0014	10.1695	single-organism transport
GO:0006298	0.0024	0.847458	mismatch repair
GO:0009756	0.0036	0.847458	carbohydrate mediated signaling
GO:0010182	0.0036	0.847458	sugar mediated signaling pathway
GO:0015800	0.0048	0.423729	acidic amino acid transport
GO:0015804	0.01	0.423729	neutral amino acid transport
GO:0065002	0.01	1.05932	intracellular protein transmembrane transport
GO:0071806	0.01	1.05932	protein transmembrane transport
GO:0006605	0.01	1.69492	protein targeting
GO:0072594	0.01	1.48305	establishment of protein localization to organelle
GO:0009611	0.01	1.90678	response to wounding
GO:0030001	0.01	2.75424	metal ion transport
GO:0006812	0.01	3.60169	cation transport
GO:0090342	0.02	0.423729	regulation of cell aging
GO:0006612	0.02	0.635593	protein targeting to membrane
GO:0010229	0.02	0.635593	inflorescence development
GO:0048527	0.02	0.847458	lateral root development
GO:0015748	0.02	0.847458	organophosphate ester transport
GO:0006720	0.02	1.27119	isoprenoid metabolic process
GO:0046246	0.03	0.423729	terpene biosynthetic process
GO:0051274	0.04	1.05932	beta-glucan biosynthetic process
GO:0048438	0.04	1.05932	floral whorl development
GO:0009737	0.04	2.33051	response to abscisic acid
GO:0009057	0.04	2.54237	macromolecule catabolic process
GO:0006396	0.04	2.75424	RNA processing
GO:0006464	0.04	10.5932	cellular protein modification process
GO:0036211	0.04	10.5932	protein modification process
GO:0006970	0.05	2.54237	response to osmotic stress

## Sheet: PWS_C_genes
Results of GO enrichment analysis in a subset of genes identified within QTL confidence intervals related to plant water status under control conditions (C)
Plaza ID	Gene name	Description Plaza	GO-term	Biological Process	Ortholog in Arabidopsis
HV6255G00010	MLOC_72880	Superoxide dismutase [Mn], mitochondrial	GO:0048569	post-embryonic organ development	AT3G10920
			GO:0010227	floral organ abscission
			GO:0006970	response to osmotic stress
HV138987G00010	MLOC_7311	F-box/LRR-repeat protein 2	GO:0048569	post-embryonic organ development	AT1G77000
			GO:0048527	lateral root development
			GO:0036211	protein modification process
			GO:0009057	macromolecule catabolic process
HV136172G00010	MLOC_5354	Proline-tRNA ligase	GO:0048569	post-embryonic organ development	AT5G52520
			GO:0048438	floral whorl development
HV1562751G00010	MLOC_12188	Probable ADP-ribosylation factor GTPase-activating protein AGD5	GO:0048569	post-embryonic organ development	AT5G54310
			GO:0010227	floral organ abscission
HV136880G00010	MLOC_5932	Monocopper oxidase-like protein SKU5	GO:0048569	post-embryonic organ development	AT5G66920
			GO:0010227	floral organ abscission
HV45808G00010	MLOC_61726	Prohibitin	GO:0048569	post-embryonic organ development	AT5G40770
			GO:0048527	lateral root development
			GO:0006970	response to osmotic stress
HV53391G00010	MLOC_67631	MFP1 attachment factor 1	GO:0048569	post-embryonic organ development	AT5G43070
			GO:0048527	lateral root development
HV159680G00010	MLOC_21619	CASP-like protein	GO:0048569	post-embryonic organ development	AT1G17200
			GO:0010227	floral organ abscission
HV1560528G00010	MLOC_11161	Asparagine--tRNA ligase	GO:0048569	post-embryonic organ development	AT4G17300
			GO:0048438	floral whorl development
HV61827G00010	MLOC_72525	LOB domain-containing protein 6	GO:0048569	post-embryonic organ development	AT1G65620
			GO:0048438	floral whorl development
HV40541G00010	MLOC_56088	Auxin signaling F-box 2	GO:0048569	post-embryonic organ development	AT1G12820
			GO:0048527	lateral root development
			GO:0048438	floral whorl development
HV48203G00010	MLOC_63966	Glutaredoxin	GO:0048569	post-embryonic organ development	AT3G02000
			GO:0048438	floral whorl development
HV1564273G00010	MLOC_12855	Gibberellin 3-beta-hydroxylase	GO:0006720	isoprenoid metabolic process	AT1G80340
HV1565725G00010	MLOC_13463	Cellulose synthase-like protein	GO:0051274	beta-glucan biosynthetic process	AT3G03050
HV2548022G00010	MLOC_37235	toxin extrusion protein 1	GO:0044765	single-organism transport	AT1G73700
HV342000G00010	MLOC_49455	polyol transporter 4	GO:0044765	single-organism transport	AT2G20780
HV37382G00010	MLOC_52224	efflux family protein 9	GO:0044765	single-organism transport	AT1G15150
			GO:0009611	response to wounding
HV37718G00010	MLOC_52692	cellulose-synthase like D2 LENGTH=1145	GO:0051274	beta-glucan biosynthetic process	AT3G03050
HV40043G00010	MLOC_55525	Sugar transporter, putative	GO:0044765	single-organism transport	AT1G11260
HV51923G00010	MLOC_66665	Putative polyol transporter 2	GO:0044765	single-organism transport	AT2G16120
HV64214G00010	MLOC_73712	Heavy metal transport/detoxification superfamily protein LENGTH=152	GO:0044765	single-organism transport	AT1G71050
			GO:0006812	cation transport
			GO:0030001	metal ion transport
HV42249G00030	MLOC_57976	Heavy-metal-associated domain-containing protein	GO:0044765	single-organism transport	AT1G01490
			GO:0006812	cation transport
			GO:0030001	metal ion transport
HV51375G00010	MLOC_66314	Heavy-metal-associated domain-containing protein	GO:0044765	single-organism transport	AT1G01490
			GO:0006812	cation transport
			GO:0030001	metal ion transport
HV46805G00010	MLOC_62643	affinity potassium transport system protein kup	GO:0044765	single-organism transport	AT4G13420
			GO:0006812	cation transport
			GO:0030001	metal ion transport
HV52881G00010	MLOC_67310	-	GO:0044765	single-organism transport	AT5G52740
			GO:0006812	cation transport
			GO:0030001	metal ion transport
HV37125G00020	MLOC_51871	DNA mismatch repair protein mutS, putative	GO:0006298	mismatch repair	AT4G17380
HV39196G00010	MLOC_54532	POZ and TAZ domain-containing protein	GO:0009611	response to wounding	AT5G67480
			GO:0006970	response to osmotic stress
HV51698G00010	MLOC_66518	Ubiquitin-protein ligase, putative	GO:0036211	protein modification process	AT5G37870
			GO:0009057	macromolecule catabolic process
HV274178G00010	MLOC_44093	Lipid A export ATP-binding/permease protein MsbA	GO:0044765	single-organism transport	AT2G39480
HV276002G00010	MLOC_45016	protein ligase SINA-like	GO:0036211	protein modification process	AT1G66610
			GO:0009057	macromolecule catabolic process
HV37125G00010	MLOC_51869	protein MutS	GO:0006298	mismatch repair	AT4G17380
HV6029G00010	MLOC_71682	Putative callose synthase 6	GO:0051274	beta-glucan biosynthetic process	AT3G59100
HV44799G00010	MLOC_60803	Receptor protein kinase	GO:0048544	recognition of pollen	AT4G21390
			GO:0036211	protein modification process
HV132790G00010	MLOC_3702	Preprotein translocase subunit SECE1	GO:0044765	single-organism transport	AT4G14870
			GO:0006605	protein targeting
HV38214G00010	MLOC_53295	protein DnaJ	GO:0044765	single-organism transport	AT1G79940
			GO:0006605	protein targeting
			GO:0071806	protein transmembrane transport
			GO:0006612	protein targeting to membrane
HV238152G00010	MLOC_33522	-	GO:0044765	single-organism transport	AT1G51090
			GO:0006812	cation transport
			GO:0030001	metal ion transport
HV1560304G00010	MLOC_11070	Protein SPIRAL1-like1	GO:0006970	response to osmotic stress	AT1G26355
HV49546G00010	MLOC_64943	Zeaxanthin epoxidase, chloroplastic	GO:0010182	sugar mediated signaling pathway	AT5G67030
			GO:0006720	isoprenoid metabolic process
			GO:0009737	response to abscisic acid
			GO:0006970	response to osmotic stress
HV39125G00010	MLOC_54419	Aquaporin PIP2	GO:0044765	single-organism transport	AT3G54820
			GO:0009737	response to abscisic acid
HV37245G00010	MLOC_52037	Mevalonate kinase, putative, expressed	GO:0006720	isoprenoid metabolic process	AT5G27450
HV270803G00010	MLOC_43497	Copper transport protein CCH	GO:0044765	single-organism transport	AT5G63530
			GO:0006812	cation transport
			GO:0030001	metal ion transport
HV51122G00010	MLOC_66113	Signal recognition particle 72 kDa protein	GO:0044765	single-organism transport	AT1G67650
			GO:0006605	protein targeting
			GO:0006612	protein targeting to membrane
HV46823G00010	MLOC_62662	Kinase-like protein	GO:0048544	recognition of pollen	AT2G19130
			GO:0036211	protein modification process
HV1563362G00010	MLOC_12471	Short-chain dehydrogenase/reductase 2	GO:0010182	sugar mediated signaling pathway	AT1G52340
			GO:0006720	isoprenoid metabolic process
			GO:0046246	terpene biosynthetic process
HV1559895G00010	MLOC_10838	60S ribosomal protein L27a-3	GO:0010229	inflorescence development	AT1G23290
HV45775G00010	MLOC_61702	Non-imprinted in Prader-Willi/Angelman syndrome region protein, putative	GO:0044765	single-organism transport	AT1G71900
			GO:0006812	cation transport
			GO:0030001	metal ion transport
HV41202G00010	MLOC_56865	blight resistance protein homolog	GO:0044765	single-organism transport	AT1G01490
			GO:0006812	cation transport
			GO:0030001	metal ion transport
HV342192G00010	MLOC_49472	lectin S-receptor-like serine/threonine-protein kinase	GO:0048544	recognition of pollen	AT1G65800
			GO:0036211	protein modification process
HV1558082G00010	MLOC_9930	acid permease 8	GO:0044765	single-organism transport	AT5G49630
			GO:0015800	acidic amino acid transport
			GO:0006812	cation transport
			GO:0015804	neutral amino acid transport
HV39204G00020	MLOC_54549	membrane translocase subunit TIM16	GO:0044765	single-organism transport	AT3G59280
			GO:0006605	protein targeting
			GO:0071806	protein transmembrane transport
HV1628420G00010	MLOC_23728	blight resistance protein homolog	GO:0044765	single-organism transport	AT1G01490
			GO:0006812	cation transport
			GO:0030001	metal ion transport
HV1566692G00010	MLOC_13869	glucan synthase-like 7 LENGTH=195	GO:0051274	beta-glucan biosynthetic process	AT3G59100
HV157603G00010	MLOC_17233	Peroxisome biogenesis factor 10	GO:0044765	single-organism transport	AT2G26350
			GO:0006605	protein targeting
			GO:0071806	protein transmembrane transport
			GO:0036211	protein modification process
HV1558938G00010	MLOC_10374	Phospholipid-transporting ATPase	GO:0044765	single-organism transport	AT5G44240
			GO:0006812	cation transport
			GO:0015748	organophosphate ester transport
HV5716G00010	MLOC_69922	CCCH domain-containing protein 44	GO:0036211	protein modification process	AT5G63700
HV99159G00010	MLOC_81961	-	GO:0006396	RNA processing	AT1G31660
HV1562751G00020	MLOC_12190	Elongator complex protein 1	GO:0006396	RNA processing	AT5G13680
			GO:0009737	response to abscisic acid
HV244644G00010	MLOC_34810	protein sorting-associated protein 45	GO:0044765	single-organism transport	AT1G77140
			GO:0006887	exocytosis
HV138956G00010	MLOC_7292	Eukaryotic translation initiation factor 5a-2, putative	GO:0006415	translational termination	AT1G69410
			GO:0036211	protein modification process
HV275003G00010	MLOC_44596	Protein of unknown function (DUF567) LENGTH=182	GO:0044765	single-organism transport	AT2G30270
HV54789G00010	MLOC_68438	acid permease 8	GO:0044765	single-organism transport	AT5G09220
HV157334G00010	MLOC_16422	Histone deacetylase 6	GO:0036211	protein modification process	AT5G61060
HV140438G00010	MLOC_7881	Dehydrogenase/reductase SDR family protein 7-like	GO:0009737	response to abscisic acid	AT5G50700
HV60322G00010	MLOC_71693	Potassium transporter, putative	GO:0044765	single-organism transport	AT4G13420
			GO:0006812	cation transport
			GO:0030001	metal ion transport
HV1563927G00010	MLOC_12715	UDP-galactose transporter 2	GO:0044765	single-organism transport	AT1G21070
			GO:0015748	organophosphate ester transport
HV48223G00010	MLOC_63973	Proton-coupled amino acid transporter	GO:0044765	single-organism transport	AT3G11900
HV64080G00010	MLOC_73649	blight resistance protein homolog R1B	GO:0044765	single-organism transport	AT1G01490
			GO:0006812	cation transport
			GO:0030001	metal ion transport
HV88873G00010	MLOC_80143	CMP-sialic acid transporter 4	GO:0044765	single-organism transport	AT4G35335
			GO:0015748	organophosphate ester transport
HV191046G00010	MLOC_28352	-	GO:0044765	single-organism transport	AT2G39210
HV44077G00010	MLOC_59972	lectin S-receptor-like serine/threonine-protein kinase	GO:0048544	recognition of pollen	AT4G21390
			GO:0036211	protein modification process
HV314305G00010	MLOC_47904	acid permease 8	GO:0044765	single-organism transport	AT5G09220
			GO:0015800	acidic amino acid transport
			GO:0015804	neutral amino acid transport
HV300082G00010	MLOC_47062	lectin S-receptor-like serine/threonine-protein kinase	GO:0048544	recognition of pollen	AT2G19130
			GO:0036211	protein modification process
HV43238G00010	MLOC_59065	exocyst subunit exo70 family protein F1 LENGTH=683	GO:0044765	single-organism transport	AT5G50380
			GO:0006887	exocytosis
HV50202G00010	MLOC_65450	sulfur protein 4, mitochondrial	GO:0006970	response to osmotic stress	AT5G67590
HV1578645G00010	MLOC_17942	lectin S-receptor-like serine/threonine-protein kinase	GO:0048544	recognition of pollen	AT4G21390
			GO:0036211	protein modification process
HV71385G00010	MLOC_76450	Ramosa1 C2H2 zinc-finger transcription factor	GO:0010229	inflorescence development	AT2G37740
HV51263G00010	MLOC_66224	Aldehyde dehydrogenase	GO:0009737	response to abscisic acid	AT3G48170
			GO:0006970	response to osmotic stress
HV406835G00010	MLOC_56272	Putative potassium transporter 12	GO:0044765	single-organism transport	AT5G09400
			GO:0006812	cation transport
			GO:0030001	metal ion transport
HV43328G00010	MLOC_59162	NAC domain-containing protein 48	GO:0009611	response to wounding	AT1G01720
			GO:0009737	response to abscisic acid
HV1602950G00010	MLOC_22142	Zeta-carotene desaturase, chloroplastic/chromoplastic	GO:0006720	isoprenoid metabolic process	AT3G04870
			GO:0046246	terpene biosynthetic process
HV1578078G00010	MLOC_17796	translocon at the inner envelope membrane of chloroplasts 20 LENGTH=274	GO:0044765	single-organism transport	AT1G04940
			GO:0006605	protein targeting
			GO:0071806	protein transmembrane transport
HV41395G00010	MLOC_57069	dihydrouridine synthase A	GO:0006396	RNA processing	AT3G63510
HV1625721G00010	MLOC_23576	protein MutL	GO:0006298	mismatch repair	AT4G09140
HV40375G00010	MLOC_55895	P-type ATPase	GO:0044765	single-organism transport	AT5G44240
			GO:0006812	cation transport
			GO:0015748	organophosphate ester transport
HV95060G00010	MLOC_81208	sphingosine kinase 1 LENGTH=485	GO:0009737	response to abscisic acid	AT4G21540
HV1576594G00010	MLOC_17402	Putative U-box domain-containing protein 46	GO:0009737	response to abscisic acid	AT3G07360
			GO:0036211	protein modification process
HV368515G00020	MLOC_51098	Peptide chain release factor 1	GO:0006415	translational termination	AT1G33330
HV137814G00010	MLOC_6620	Endonuclease MutS2	GO:0006298	mismatch repair	AT1G65070
HV2547669G00010	MLOC_37032	lectin S-receptor-like serine/threonine-protein kinase	GO:0048544	recognition of pollen	AT4G21390
			GO:0036211	protein modification process
HV1559399G00020	MLOC_10582	-	GO:0044765	single-organism transport	AT5G50380
			GO:0006887	exocytosis
HV236207G00010	MLOC_33306	Eukaryotic peptide chain release factor subunit 1-1	GO:0006415	translational termination	AT1G12920
HV1559674G00010	MLOC_10722	exocyst subunit exo70 family protein F1 LENGTH=683	GO:0044765	single-organism transport	AT5G50380
			GO:0006887	exocytosis
HV368515G00010	MLOC_51097	2-C-methyl-D-erythritol 4-phosphate cytidylyltransferase	GO:0006720	isoprenoid metabolic process	AT2G02500
HV58624G00010	MLOC_70828	lectin S-receptor-like serine/threonine-protein kinase SD2-2	GO:0048544	recognition of pollen	AT4G00340
			GO:0036211	protein modification process
HV1562354G00010	MLOC_12021	CBL-interacting protein kinase 11	GO:0036211	protein modification process	AT2G30360
HV1559399G00010	MLOC_10581	exocyst subunit exo70 family protein F1 LENGTH=683	GO:0044765	single-organism transport	AT5G50380
			GO:0006887	exocytosis
HV44895G00010	MLOC_60914	glycan anchor biosynthesis class U protein	GO:0036211	protein modification process	AT1G12730
HV45724G00010	MLOC_61659	Major facilitator superfamily antiporter, putative, expressed	GO:0044765	single-organism transport	AT5G13750
HV1570512G00010	MLOC_15361	Peptide chain release factor 2	GO:0006415	translational termination	AT5G36170
			GO:0006396	RNA processing
HV274284G00010	MLOC_44160	Terminal flower 1	GO:0044765	single-organism transport	AT2G27550
			GO:0006605	protein targeting
			GO:0090342	regulation of cell aging
			GO:0010229	inflorescence development
HV49702G00020	MLOC_65067	Protein THYLAKOID FORMATION 1, chloroplastic	GO:0044765	single-organism transport	AT2G20890
			GO:0010182	sugar mediated signaling pathway
			GO:0006605	protein targeting
			GO:0071806	protein transmembrane transport
			GO:0006612	protein targeting to membrane
HV1596068G00010	MLOC_21543	Regulator of nonsense transcripts-like protein	GO:0010182	sugar mediated signaling pathway	AT5G47010
			GO:0009611	response to wounding
			GO:0009057	macromolecule catabolic process
HV103333G00010	MLOC_477	Phenylalanine ammonia-lyase	GO:0009611	response to wounding	AT5G04230
HV1575246G00010	MLOC_16999	Organic cation/carnitine transporter 7	GO:0044765	single-organism transport	AT3G13050
HV52573G00010	MLOC_67098	Receptor-like kinase	GO:0048544	recognition of pollen	AT4G21390
			GO:0036211	protein modification process
HV56879G00010	MLOC_69732	EID1-like F-box protein 2	GO:0009737	response to abscisic acid	AT5G39360
			GO:0006970	response to osmotic stress
HV1569447G00010	MLOC_14934	lectin S-receptor-like serine/threonine-protein kinase	GO:0048544	recognition of pollen	AT1G78820
HV317177G00010	MLOC_48070	Probable V-type proton ATPase subunit H	GO:0044765	single-organism transport	AT3G42050
			GO:0006812	cation transport
HV159072G00010	MLOC_20589	Serine/threonine-protein phosphatase 2A 56 kDa regulatory subunit delta isoform	GO:0090342	regulation of cell aging	AT3G26020
HV74292G00010	MLOC_77094	4-glucan-protein synthase	GO:0051274	beta-glucan biosynthetic process	AT5G15650
HV1558298G00010	MLOC_10046	oxo-Delta(4,5)-steroid 5-beta-reductase	GO:0009611	response to wounding	AT4G24220
HV56736G00010	MLOC_69637	exocyst subunit exo70 family protein H6 LENGTH=615	GO:0044765	single-organism transport	AT1G07725
			GO:0006887	exocytosis
HV61216G00010	MLOC_72190	Organic cation/carnitine transporter 7	GO:0044765	single-organism transport	AT3G13050
HV111438G00010	MLOC_1304	repeat protein 30A	GO:0009611	response to wounding	AT1G55480
HV2548904G00010	MLOC_37693	F-box protein	GO:0009611	response to wounding	AT4G21510
			GO:0009737	response to abscisic acid
			GO:0006970	response to osmotic stress
HV78314G00020	MLOC_78024	SPS1-related proline-alanine-rich protein kinase	GO:0009611	response to wounding	AT1G53165
			GO:0036211	protein modification process
			GO:0006970	response to osmotic stress
HV1559674G00020	MLOC_10723	S-receptor kinase-like protein 1	GO:0036211	protein modification process	AT1G11340
HV1562997G00020	MLOC_12302	BRASSINOSTEROID INSENSITIVE 1-associated receptor kinase 1	GO:0036211	protein modification process	AT1G51890
HV1565275G00010	MLOC_13277	inactive L-type lectin-domain containing receptor kinase III	GO:0036211	protein modification process	AT5G13160
HV1565790G00020	MLOC_13481	receptor-like protein kinase 2 LENGTH=1151	GO:0036211	protein modification process	AT3G02130
HV1571376G00010	MLOC_15706	Receptor protein kinase, putative	GO:0036211	protein modification process	AT1G68400
HV158854G00010	MLOC_20210	Protein kinase superfamily protein LENGTH=883	GO:0036211	protein modification process	AT5G66850
HV159786G00010	MLOC_21698	Receptor like protein kinase	GO:0036211	protein modification process	AT4G23140
HV162059G00010	MLOC_23307	Protein kinase family protein	GO:0036211	protein modification process	AT5G56790
HV274094G00010	MLOC_44059	BRASSINOSTEROID INSENSITIVE 1-associated receptor kinase 1	GO:0036211	protein modification process	AT4G20940
HV38238G00010	MLOC_53309	Receptor like protein kinase	GO:0036211	protein modification process	AT4G05200
HV38803G00010	MLOC_53991	Protein kinase	GO:0036211	protein modification process	AT4G23140
HV40512G00010	MLOC_56064	BRASSINOSTEROID INSENSITIVE 1-associated receptor kinase 1	GO:0036211	protein modification process	AT1G74360
HV43399G00010	MLOC_59245	Receptor like protein kinase	GO:0036211	protein modification process	AT4G05200
HV43416G00010	MLOC_59261	Protein kinase	GO:0036211	protein modification process	AT1G11050
HV44937G00010	MLOC_60954	Receptor like protein kinase	GO:0036211	protein modification process	AT4G23140
HV469956G00010	MLOC_62817	Receptor like protein kinase	GO:0036211	protein modification process	AT4G23140
HV47839G00010	MLOC_63678	Receptor like protein kinase	GO:0036211	protein modification process	AT4G23140
HV54264G00010	MLOC_68137	Receptor-like protein kinase 3	GO:0036211	protein modification process	AT3G49670
HV6086G00010	MLOC_72001	Receptor like protein kinase	GO:0036211	protein modification process	AT4G23140
HV64484G00010	MLOC_73815	Receptor like protein kinase	GO:0036211	protein modification process	AT4G23140
HV65098G00010	MLOC_74066	Receptor like protein kinase	GO:0036211	protein modification process	AT4G23140
HV92627G00010	MLOC_80753	U-box domain-containing protein	GO:0036211	protein modification process	AT3G07360
HV9538G00010	MLOC_81258	BRASSINOSTEROID INSENSITIVE 1-associated receptor kinase 1	GO:0036211	protein modification process	AT4G03390
HV98436G00010	MLOC_81826	Receptor kinase	GO:0036211	protein modification process	AT5G53890
HV37446G00010	MLOC_52327	Probable serine/threonine-protein kinase WNK5	GO:0036211	protein modification process	AT5G55560
HV42249G00020	MLOC_57977	terminal hydrolase isozyme L3	GO:0009057	macromolecule catabolic process	AT4G17510
HV1566670G00010	MLOC_13853	Putative ubiquitin carboxyl-terminal hydrolase 11	GO:0036211	protein modification process	AT2G40930
			GO:0009057	macromolecule catabolic process
HV195484G00010	MLOC_28868	BRASSINOSTEROID INSENSITIVE 1-associated receptor kinase 1	GO:0036211	protein modification process	AT5G22050
HV1578914G00010	MLOC_18019	Proteasome subunit alpha type-2	GO:0009057	macromolecule catabolic process	AT1G79210
HV2548159G00010	MLOC_37315	Receptor-type tyrosine-protein phosphatase	GO:0036211	protein modification process	AT1G71860
HV1565610G00010	MLOC_13422	protein phosphatase 2C 64	GO:0036211	protein modification process	AT1G03590
HV159072G00020	MLOC_20591	ATPase regulatory subunit 6	GO:0009057	macromolecule catabolic process	AT4G24820
HV58650G00010	MLOC_70834	Octicosapeptide/Phox/Bem1p domain-containing protein kinase	GO:0036211	protein modification process	AT4G05150
HV56155G00010	MLOC_69251	Pectinesterase	GO:0009057	macromolecule catabolic process	AT5G55590
HV46213G00010	MLOC_62122	Transducin/WD40 repeat-like superfamily protein LENGTH=276	GO:0006396	RNA processing	AT2G41500
HV1566531G00010	MLOC_13787	tRNA guanosine-2'-O-methyltransferase	GO:0006396	RNA processing	AT5G15390
HV1561244G00020	MLOC_11500	Ribonuclease P/MRP protein subunit POP5	GO:0006396	RNA processing	AT1G04635
HV38801G00010	MLOC_53989	group IIA intron splicing facilitator CRS1, chloroplastic	GO:0006396	RNA processing	AT3G01370
HV160040G00010	MLOC_21941	Polyribonucleotide nucleotidyltransferase	GO:0006396	RNA processing	AT3G03710
			GO:0009057	macromolecule catabolic process
HV135191G00010	MLOC_4495	Pre-mRNA-splicing factor 18	GO:0006396	RNA processing	AT1G03140
HV43935G00020	MLOC_59814	CCA-adding enzyme	GO:0006396	RNA processing	AT3G48830
HV41485G00010	MLOC_57173	Small nuclear ribonucleoprotein-associated protein B	GO:0006396	RNA processing	AT5G44500
HV40171G00020	MLOC_55673	La-related protein 7	GO:0006396	RNA processing	AT3G19090
HV50718G00010	MLOC_65826	Chitinase A	GO:0009737	response to abscisic acid	AT4G19800
			GO:0009057	macromolecule catabolic process
			GO:0006970	response to osmotic stress
HV135953G00010	MLOC_5168	Beta-amylase	GO:0009057	macromolecule catabolic process	AT4G15210
HV205133G00010	MLOC_29945	Interferon-related developmental regulator 1	GO:0006970	response to osmotic stress	AT1G27760

## Sheet: PE_C_GO
	Results of GO enrichment analysis in a subset of genes identified within QTL confidence intervals related to photosynthetic efficiency under control conditions (C)
#GO-type	GO-term	p-value	Subset ratio	Biological Process
BP	GO:0048530	0.01	0.337838	fruit morphogenesis
BP	GO:0006302	0.01	0.844595	double-strand break repair
BP	GO:1901617	0.01	1.18243	organic hydroxy compound biosynthetic process
BP	GO:0006720	0.01	1.18243	isoprenoid metabolic process
BP	GO:0006468	0.01	8.44595	protein phosphorylation
BP	GO:0006796	0.01	12.1622	phosphate-containing compound metabolic process
BP	GO:0019856	0.02	0.337838	pyrimidine nucleobase biosynthetic process
BP	GO:0016106	0.02	0.506757	sesquiterpenoid biosynthetic process
BP	GO:0048573	0.02	0.844595	photoperiodism, flowering
BP	GO:0048544	0.02	1.35135	recognition of pollen
BP	GO:0010817	0.02	1.35135	regulation of hormone levels
BP	GO:0046165	0.03	0.844595	alcohol biosynthetic process
BP	GO:0009966	0.03	1.35135	regulation of signal transduction
BP	GO:0042742	0.03	1.85811	defense response to bacterium
BP	GO:0046700	0.03	1.85811	heterocycle catabolic process
BP	GO:0044270	0.03	1.85811	cellular nitrogen compound catabolic process
BP	GO:0098542	0.03	2.53378	defense response to other organism
BP	GO:0007166	0.05	0.675676	cell surface receptor signaling pathway
BP
BP
BP

## Sheet: PE_C_genes
Results of GO enrichment analysis in a subset of genes identified within QTL confidence intervals related to photosynthetic efficiency under control conditions (C)
Plaza ID	Gene name	Description Plaza	GO-term	Biological Process	Ortholog in Arabidopsis
HV135185G00010	MLOC_4492	Kinase, putative	GO:0006796	phosphate-containing compound metabolic process	AT4G02420
			GO:0006468	protein phosphorylation
HV135328G00010	MLOC_4620	Receptor-like protein kinase HERK 1	GO:0006796	phosphate-containing compound metabolic process	AT3G51550
			GO:0006468	protein phosphorylation
HV136345G00010	MLOC_5515	Phototropin-2	GO:0006796	phosphate-containing compound metabolic process	AT3G45780
			GO:0006468	protein phosphorylation
HV1559674G00020	MLOC_10723	S-receptor kinase-like protein 1	GO:0006796	phosphate-containing compound metabolic process	AT1G11340
			GO:0006468	protein phosphorylation
HV1560733G00010	MLOC_11271	lectin S-receptor-like serine/threonine-protein kinase	GO:0006796	phosphate-containing compound metabolic process	AT4G21390
			GO:0006468	protein phosphorylation
			GO:0048544	recognition of pollen
HV1561108G00010	MLOC_11441	Protein kinase	GO:0006796	phosphate-containing compound metabolic process	AT4G03230
			GO:0006468	protein phosphorylation
HV1562354G00010	MLOC_12021	CBL-interacting protein kinase 11	GO:0006796	phosphate-containing compound metabolic process	AT2G30360
			GO:0006468	protein phosphorylation
HV1566451G00010	MLOC_13760	Receptor-like kinase	GO:0006796	phosphate-containing compound metabolic process	AT1G65800
			GO:0006468	protein phosphorylation
			GO:0048544	recognition of pollen
HV158627G00010	MLOC_19742	Senescence-induced receptor-like serine/threonine-protein kinase	GO:0006796	phosphate-containing compound metabolic process	AT1G05700
			GO:0006468	protein phosphorylation
			GO:0098542	defense response to other organism
			GO:0042742	defense response to bacterium
HV160672G00010	MLOC_22427	Receptor like protein kinase	GO:0006796	phosphate-containing compound metabolic process	AT3G09010
			GO:0006468	protein phosphorylation
HV191777G00010	MLOC_28437	Ras-related protein Rab-25	GO:0006796	phosphate-containing compound metabolic process	AT3G12160
			GO:0046700	heterocycle catabolic process
			GO:0044270	cellular nitrogen compound catabolic process
HV245183G00010	MLOC_34990	Probable LIM domain-containing serine/threonine-protein kinase DDB	GO:0006796	phosphate-containing compound metabolic process	AT4G35780
			GO:0006468	protein phosphorylation
HV2547254G00010	MLOC_36731	Rac-like GTP-binding protein 6	GO:0006796	phosphate-containing compound metabolic process	AT4G35020
			GO:0046700	heterocycle catabolic process
			GO:0044270	cellular nitrogen compound catabolic process
HV2550395G00010	MLOC_38400	BRASSINOSTEROID INSENSITIVE 1-associated receptor kinase 1	GO:0006796	phosphate-containing compound metabolic process	AT5G25930
			GO:0006468	protein phosphorylation
HV2551273G00010	MLOC_38752	Kinase, putative	GO:0006796	phosphate-containing compound metabolic process	AT1G70110
			GO:0006468	protein phosphorylation
			GO:0098542	defense response to other organism
			GO:0042742	defense response to bacterium
HV272003G00010	MLOC_43672	Receptor like protein kinase	GO:0006796	phosphate-containing compound metabolic process	AT2G17220
			GO:0006468	protein phosphorylation
HV319249G00010	MLOC_48192	Phototropin-1	GO:0006796	phosphate-containing compound metabolic process	AT5G58140
			GO:0006468	protein phosphorylation
HV342192G00010	MLOC_49472	lectin S-receptor-like serine/threonine-protein kinase	GO:0006796	phosphate-containing compound metabolic process	AT1G65800
			GO:0006468	protein phosphorylation
			GO:0048544	recognition of pollen
HV37329G00020	MLOC_52166	BRASSINOSTEROID INSENSITIVE 1-associated receptor kinase 1	GO:0006796	phosphate-containing compound metabolic process	AT3G28040
			GO:0006468	protein phosphorylation
HV37670G00010	MLOC_52632	BRASSINOSTEROID INSENSITIVE 1-associated receptor kinase 1	GO:0006796	phosphate-containing compound metabolic process	AT1G06840
			GO:0006468	protein phosphorylation
HV37891G00010	MLOC_52894	BRASSINOSTEROID INSENSITIVE 1-associated receptor kinase 1	GO:0006796	phosphate-containing compound metabolic process	AT2G02220
			GO:0006468	protein phosphorylation
HV38786G00010	MLOC_53969	lectin S-receptor-like serine/threonine-protein kinase	GO:0006796	phosphate-containing compound metabolic process	AT4G21390
			GO:0006468	protein phosphorylation
			GO:0048544	recognition of pollen
HV38916G00030	MLOC_54136	Cyclin-dependent kinase C-2	GO:0006796	phosphate-containing compound metabolic process	AT5G10270
			GO:0006468	protein phosphorylation
HV39472G00010	MLOC_54885	BRASSINOSTEROID INSENSITIVE 1-associated receptor kinase 1	GO:0006796	phosphate-containing compound metabolic process	AT2G37050
			GO:0006468	protein phosphorylation
HV39725G00010	MLOC_55175	Receptor like protein kinase	GO:0006796	phosphate-containing compound metabolic process	AT4G03230
			GO:0006468	protein phosphorylation
HV39860G00030	MLOC_55329	Receptor like protein kinase	GO:0006796	phosphate-containing compound metabolic process	AT5G56890
			GO:0006468	protein phosphorylation
HV40839G00010	MLOC_56446	Receptor like protein kinase	GO:0006796	phosphate-containing compound metabolic process	AT4G03230
			GO:0006468	protein phosphorylation
HV41132G00010	MLOC_56772	Wall-associated kinase-like 2	GO:0006796	phosphate-containing compound metabolic process	AT1G21250
			GO:0006468	protein phosphorylation
HV41417G00010	MLOC_57098	BRASSINOSTEROID INSENSITIVE 1-associated receptor kinase 1	GO:0006796	phosphate-containing compound metabolic process	AT2G15300
			GO:0006468	protein phosphorylation
HV42400G00010	MLOC_58158	threonine-protein kinase CBK1	GO:0006796	phosphate-containing compound metabolic process	AT4G33080
			GO:0006468	protein phosphorylation
HV44077G00010	MLOC_59972	lectin S-receptor-like serine/threonine-protein kinase	GO:0006796	phosphate-containing compound metabolic process	AT4G21390
			GO:0006468	protein phosphorylation
			GO:0048544	recognition of pollen
HV47364G00010	MLOC_63196	Protein kinase superfamily protein LENGTH=418	GO:0006796	phosphate-containing compound metabolic process	AT3G09830
			GO:0006468	protein phosphorylation
HV48031G00010	MLOC_63853	Receptor like protein kinase	GO:0006796	phosphate-containing compound metabolic process	AT4G23140
			GO:0006468	protein phosphorylation
HV48831G00010	MLOC_64447	lectin S-receptor-like serine/threonine-protein kinase	GO:0006796	phosphate-containing compound metabolic process	AT1G11280
			GO:0006468	protein phosphorylation
			GO:0048544	recognition of pollen
HV51855G00010	MLOC_66621	Wall-associated kinase-like 1	GO:0006796	phosphate-containing compound metabolic process	AT1G21250
			GO:0006468	protein phosphorylation
HV52573G00010	MLOC_67098	Receptor-like kinase	GO:0006796	phosphate-containing compound metabolic process	AT4G21390
			GO:0006468	protein phosphorylation
			GO:0048544	recognition of pollen
HV53651G00010	MLOC_67799	SNF1-related protein kinase catalytic subunit alpha KIN11	GO:0006796	phosphate-containing compound metabolic process	AT3G01090
			GO:0006468	protein phosphorylation
HV61154G00010	MLOC_72147	lectin S-receptor-like serine/threonine-protein kinase	GO:0006796	phosphate-containing compound metabolic process	AT4G21390
			GO:0006468	protein phosphorylation
			GO:0048544	recognition of pollen
HV6374G00010	MLOC_73475	Receptor protein kinase, putative	GO:0006796	phosphate-containing compound metabolic process	AT1G70530
			GO:0006468	protein phosphorylation
HV63863G00010	MLOC_73537	BRASSINOSTEROID INSENSITIVE 1-associated receptor kinase 1	GO:0006796	phosphate-containing compound metabolic process	AT2G01950
			GO:0006468	protein phosphorylation
HV6661G00010	MLOC_74829	Ras-related protein Rab	GO:0006796	phosphate-containing compound metabolic process	AT1G16920
			GO:0046700	heterocycle catabolic process
			GO:0044270	cellular nitrogen compound catabolic process
HV79228G00010	MLOC_78222	Probable LIM domain-containing serine/threonine-protein kinase DDB	GO:0006796	phosphate-containing compound metabolic process	AT3G58760
			GO:0006468	protein phosphorylation
HV8367G00010	MLOC_79153	Soluble inorganic pyrophosphatase	GO:0006796	phosphate-containing compound metabolic process	AT3G53620
HV95399G00010	MLOC_81260	associated receptor kinase-like	GO:0006796	phosphate-containing compound metabolic process	AT1G21250
			GO:0006468	protein phosphorylation
HV99300G00010	MLOC_81989	Protein kinase family protein	GO:0006796	phosphate-containing compound metabolic process	AT1G26150
			GO:0006468	protein phosphorylation
HV1577306G00010	MLOC_17604	Ribose-5-phosphate isomerase	GO:0006796	phosphate-containing compound metabolic process	AT3G04790
			GO:0098542	defense response to other organism
			GO:0042742	defense response to bacterium
HV46037G00010	MLOC_61949	NADP-dependent malic enzyme	GO:0006796	phosphate-containing compound metabolic process	AT5G25880
HV39996G00010	MLOC_55468	phosphofructokinase 4, chloroplastic	GO:0006796	phosphate-containing compound metabolic process	AT4G26270
HV157093G00010	MLOC_15525	Ribose-phosphate pyrophosphokinase, putative	GO:0006796	phosphate-containing compound metabolic process	AT1G10700
HV8684G00010	MLOC_79761	Phosphoribosylaminoimidazole carboxylase	GO:0006796	phosphate-containing compound metabolic process	AT2G37690
HV158382G00020	MLOC_19179	Choline/ethanolaminephosphotransferase 2	GO:0006796	phosphate-containing compound metabolic process	AT1G13560
HV37329G00010	MLOC_52165	NAD(H) kinase 1	GO:0006796	phosphate-containing compound metabolic process	AT3G21070
HV138106G00010	MLOC_6793	Phosphoribosyltransferase; Orotidine 5-phosphate decarboxylase	GO:0006796	phosphate-containing compound metabolic process	AT3G54470
			GO:0019856	pyrimidine nucleobase biosynthetic process
HV1562554G00010	MLOC_12110	Probable ADP-ribosylation factor GTPase-activating protein AGD11	GO:0006796	phosphate-containing compound metabolic process	AT3G07940
			GO:0009966	signal transduction
			GO:0046700	heterocycle catabolic process
			GO:0044270	cellular nitrogen compound catabolic process
HV1581212G00010	MLOC_18610	Protein kinase family protein	GO:0006796	phosphate-containing compound metabolic process	AT1G51940
			GO:0006468	protein phosphorylation
HV51304G00010	MLOC_66259	Putative dual specificity protein phosphatase DSP8	GO:0006796	phosphate-containing compound metabolic process	AT2G35680
HV43749G00010	MLOC_59598	Acyl-[acyl-carrier-protein]--UDP-N-acetylglucosamine O-acyltransferase, putative	GO:0006796	phosphate-containing compound metabolic process	AT4G29540
HV109398G00010	MLOC_1106	Protein phosphatase 2C family protein LENGTH=385	GO:0006796	phosphate-containing compound metabolic process	AT3G12620
HV2548421G00010	MLOC_37449	protein DnaJ	GO:0006796	phosphate-containing compound metabolic process	AT5G22060
			GO:0048573	photoperiodism, flowering
			GO:0046700	heterocycle catabolic process
			GO:0044270	cellular nitrogen compound catabolic process
HV1558538G00010	MLOC_10167	protein kinase	GO:0006796	phosphate-containing compound metabolic process	-
			GO:0006468	protein phosphorylation
HV1566603G00010	MLOC_13821	Phosphatidylserine decarboxylase proenzyme	GO:0006796	phosphate-containing compound metabolic process	AT4G25970
HV48126G00010	MLOC_63920	WD-40 repeat family protein LENGTH=613	GO:0006796	phosphate-containing compound metabolic process	AT1G53090
			GO:0006468	protein phosphorylation
HV368752G00010	MLOC_51227	Diphosphomevalonate decarboxylase	GO:0006796	phosphate-containing compound metabolic process	AT2G38700
			GO:0006720	isoprenoid metabolic process
HV60027G00010	MLOC_71538	Receptor like protein kinase	GO:0006796	phosphate-containing compound metabolic process	AT4G38830
			GO:0006468	protein phosphorylation
HV38916G00020	MLOC_54133	division protein FtsY homolog, chloroplastic	GO:0006796	phosphate-containing compound metabolic process	AT2G45770
			GO:0046700	heterocycle catabolic process
			GO:0044270	cellular nitrogen compound catabolic process
HV47346G00010	MLOC_63169	BRASSINOSTEROID INSENSITIVE 1-associated receptor kinase 1	GO:0006796	phosphate-containing compound metabolic process	AT2G24230
			GO:0006468	protein phosphorylation
HV1586868G00010	MLOC_19861	kinase I isoform	GO:0006796	phosphate-containing compound metabolic process	AT2G25760
			GO:0006468	protein phosphorylation
HV126673G00010	MLOC_2967	65 kDa regulatory subunit A alpha isoform	GO:0006796	phosphate-containing compound metabolic process	AT1G13320
			GO:0010817	regulation of hormone levels
			GO:0009966	signal transduction
HV1586205G00010	MLOC_19725	protein phosphatase 2C 1	GO:0006796	phosphate-containing compound metabolic process	AT2G30170
HV2556010G00010	MLOC_40055	Unknown protein	GO:0006796	phosphate-containing compound metabolic process	-
			GO:0006468	protein phosphorylation
HV1577306G00020	MLOC_17605	threonine-protein kinase Nek2	GO:0006796	phosphate-containing compound metabolic process	AT5G28290
			GO:0006468	protein phosphorylation
HV135615G00010	MLOC_4890	cis-trans isomerase	GO:0006796	phosphate-containing compound metabolic process	AT4G38740
			GO:0006468	protein phosphorylation
HV56033G00010	MLOC_69179	dehydrocholesterol reductase	GO:1901617	organic hydroxy compound biosynthetic process	AT1G50430
			GO:0010817	regulation of hormone levels
			GO:0046165	alcohol biosynthetic process
HV2557894G00010	MLOC_40292	(DL)-glycerol-3-phosphatase 2	GO:1901617	organic hydroxy compound biosynthetic process	AT4G25840
			GO:0046165	alcohol biosynthetic process
HV47012G00010	MLOC_62829	Cytochrome P450, putative	GO:1901617	organic hydroxy compound biosynthetic process	AT3G13730
			GO:0010817	regulation of hormone levels
			GO:0046165	alcohol biosynthetic process
HV1580042G00010	MLOC_18300	9-cis-epoxycarotenoid dioxygenase 2	GO:1901617	organic hydroxy compound biosynthetic process	AT1G78390
			GO:0006720	isoprenoid metabolic process
			GO:0016106	sesquiterpenoid biosynthetic process
			GO:0046165	alcohol biosynthetic process
HV63200G00010	MLOC_73233	O-methyltransferase 5	GO:1901617	organic hydroxy compound biosynthetic process	AT5G54160
HV272477G00010	MLOC_43749	Cellulose synthase A catalytic subunit	GO:1901617	organic hydroxy compound biosynthetic process	AT4G18780
			GO:0006720	isoprenoid metabolic process
			GO:0016106	sesquiterpenoid biosynthetic process
			GO:0098542	defense response to other organism
			GO:0042742	defense response to bacterium
			GO:0046165	alcohol biosynthetic process
HV61685G00020	MLOC_72453	efflux family protein 4, chloroplastic	GO:1901617	organic hydroxy compound biosynthetic process	AT2G21340
			GO:0098542	defense response to other organism
			GO:0042742	defense response to bacterium
HV5834G00010	MLOC_70676	YABBY 2	GO:0048530	fruit morphogenesis	AT2G26580
HV6549G00010	MLOC_74270	stress transcription factor A-4b	GO:0048530	fruit morphogenesis	AT5G45710
HV136243G00020	MLOC_5406	TWIN SISTER of FT	GO:0048573	photoperiodism, flowering	AT1G65480
HV6255G00010	MLOC_72880	Superoxide dismutase [Mn], mitochondrial	GO:0098542	defense response to other organism	AT3G10920
			GO:0042742	defense response to bacterium
HV63975G00010	MLOC_73587	Nuclease S1	GO:0046700	heterocycle catabolic process	AT1G11190
			GO:0044270	cellular nitrogen compound catabolic process
HV1580005G00010	MLOC_18291	Gigantea-like protein	GO:0048573	photoperiodism, flowering	AT1G22770
HV1567387G00010	MLOC_14151	large subunit methyltransferase F	GO:0048573	photoperiodism, flowering	AT2G21070
HV58270G00010	MLOC_70638	Protein GIGANTEA	GO:0048573	photoperiodism, flowering	AT1G22770
HV51744G00010	MLOC_66551	Dioxygenase-related protein	GO:0006720	isoprenoid metabolic process	AT4G32810
			GO:0010817	regulation of hormone levels
			GO:0016106	sesquiterpenoid biosynthetic process
HV37245G00010	MLOC_52037	Mevalonate kinase, putative, expressed	GO:0006720	isoprenoid metabolic process	AT5G27450
HV67509G00010	MLOC_75270	FAD dependent oxidoreductase	GO:0006720	isoprenoid metabolic process	AT2G32640
HV1564273G00010	MLOC_12855	Gibberellin 3-beta-hydroxylase	GO:0006720	isoprenoid metabolic process	AT1G80340
HV1561539G00010	MLOC_11648	of chromosomes protein 6A	GO:0006302	double-strand break repair	AT5G61460
HV38442G00020	MLOC_53533	DNA polymerase	GO:0006302	double-strand break repair	AT3G20540
HV49741G00010	MLOC_65090	cancer type 2 susceptibility protein homolog	GO:0006302	double-strand break repair	AT5G01630
HV93981G00020	MLOC_80996	Double-strand break repair protein	GO:0006302	double-strand break repair	AT5G54260
HV2554033G00010	MLOC_39610	cancer type 2 susceptibility protein homolog	GO:0006302	double-strand break repair	AT5G01630
HV52615G00010	MLOC_67140	farnesyltransferase subunit beta	GO:0009966	signal transduction	AT5G40280
HV42846G00010	MLOC_58639	Cytokinin oxidase/dehydrogenase 1	GO:0010817	regulation of hormone levels	AT4G29740
HV124104G00010	MLOC_2703	3-pyruvate monooxygenase	GO:0010817	regulation of hormone levels	AT4G13260
HV136260G00010	MLOC_5429	Pollen-specific protein SF21	GO:0010817	regulation of hormone levels	AT5G56750
HV65180G00010	MLOC_74116	Chalcone synthase	GO:0010817	regulation of hormone levels	AT5G13930
HV42223G00010	MLOC_57933	Glutamate receptor	GO:0007166	cell surface receptor signaling pathway	AT1G42540
HV158936G00010	MLOC_20354	Probable gamma-secretase subunit PEN-2	GO:0007166	cell surface receptor signaling pathway	AT5G09310
HV51157G00010	MLOC_66148	Copine I-like	GO:0098542	defense response to other organism	AT5G63970
			GO:0042742	defense response to bacterium
HV46273G00010	MLOC_62184	Flavonol synthase/flavanone 3-hydroxylase	GO:0009966	signal transduction	AT5G07480
HV39809G00010	MLOC_55261	Histidine-containing phosphotransfer protein	GO:0009966	signal transduction	AT3G16360
HV43015G00010	MLOC_58803	Diacylglycerol kinase 1	GO:0007166	cell surface receptor signaling pathway	AT2G20900
HV2549102G00010	MLOC_37787	Golgi-specific brefeldin A-resistance guanine nucleotide exchange factor 1	GO:0009966	signal transduction	AT1G13980
HV1567803G00010	MLOC_14325	Glutamate receptor	GO:0007166	cell surface receptor signaling pathway	AT2G29110
HV49513G00010	MLOC_64922	NPR1-like 1 protein	GO:0098542	defense response to other organism	AT4G26120
			GO:0042742	defense response to bacterium
			GO:0009966	signal transduction
HV42702G00020	MLOC_58480	SEC7-like guanine nucleotide exchange family protein LENGTH=1793	GO:0009966	signal transduction	AT5G19610
HV122108G00010	MLOC_2480	Dihydroorotase	GO:0019856	pyrimidine nucleobase biosynthetic process	AT4G22930
HV8366G00010	MLOC_79151	one-related 15	GO:0098542	defense response to other organism	AT1G33840
HV43692G00030	MLOC_59533	Cytochrome b5	GO:0098542	defense response to other organism	AT2G32720
			GO:0042742	defense response to bacterium
HV10113G00010	MLOC_174	Crt homolog 3	GO:0098542	defense response to other organism	AT5G12170
HV57680G00010	MLOC_70253	Autophagy protein 5	GO:0098542	defense response to other organism	AT5G17290
HV191046G00010	MLOC_28352	-	GO:0098542	defense response to other organism	AT2G39210
HV135962G00010	MLOC_5175	Probable NADPH:quinone oxidoreductase 1	GO:0098542	defense response to other organism	AT3G27890
			GO:0042742	defense response to bacterium
HV2523010G00010	MLOC_35821	Ornithine aminotransferase, putative, expressed	GO:0098542	defense response to other organism	AT5G46180
			GO:0042742	defense response to bacterium
HV66029G00010	MLOC_74526	Allantoinase	GO:0046700	heterocycle catabolic process	AT4G04955
			GO:0044270	cellular nitrogen compound catabolic process
HV40734G00010	MLOC_56330	Polyadenylate-binding protein, cytoplasmic and nuclear	GO:0046700	heterocycle catabolic process	AT1G49760
			GO:0044270	cellular nitrogen compound catabolic process
HV37873G00010	MLOC_52874	Uncharacterized 38.1 kDa protein	GO:0046700	heterocycle catabolic process	AT3G56170
			GO:0044270	cellular nitrogen compound catabolic process
HV1566637G00010	MLOC_13839	-	GO:0046700	heterocycle catabolic process	AT5G43860
			GO:0044270	cellular nitrogen compound catabolic process

## Sheet: PE_C_D_GO
Results of GO enrichment analysis in a subset of genes identified within QTL confidence intervals related to photosynthesis efficiency under both control conditions (C) and drought stress (D)
GO-term	p-value	Subset ratio	Biological Process
GO:0009845	0.01	2.35294	seed germination
GO:0006468	0.01	11.7647	protein phosphorylation
GO:0016310	0.01	12.3529	phosphorylation
GO:0048041	0.02	1.17647	focal adhesion assembly
GO:0007044	0.02	1.17647	cell-substrate junction assembly
GO:0007045	0.02	1.17647	cell-substrate adherens junction assembly
GO:1900425	0.02	1.17647	negative regulation of defense response to bacterium
GO:0034333	0.02	1.17647	adherens junction assembly
GO:0034332	0.02	1.17647	adherens junction organization
GO:0033611	0.03	0.588235	oxalate catabolic process
GO:0019307	0.03	0.588235	mannose biosynthetic process
GO:0033609	0.03	0.588235	oxalate metabolic process
GO:0015961	0.03	0.588235	diadenosine polyphosphate catabolic process
GO:0015959	0.03	0.588235	diadenosine polyphosphate metabolic process
GO:0015967	0.03	0.588235	diadenosine tetraphosphate catabolic process
GO:0015965	0.03	0.588235	diadenosine tetraphosphate metabolic process
GO:0008610	0.03	4.11765	lipid biosynthetic process
GO:0002239	0.04	1.17647	response to oomycetes
GO:0002229	0.04	1.17647	defense response to oomycetes
GO:0010038	0.04	3.52941	response to metal ion
GO:0006099	0.05	1.17647	tricarboxylic acid cycle
GO:0009725	0.05	5.88235	response to hormone

## Sheet: PE_C_D_genes
Results of GO enrichment analysis in a subset of genes identified within QTL confidence intervals related to photosynthesis efficiency under both control conditions (C) and drought stress (D)
Plaza ID	Gene name	Description Plaza	GO-term	Biological Process	Ortholog in Arabidopsis
HV137592G00010	MLOC_6464	Protein kinase, putative, expressed	GO:0006468	protein phosphorylation	AT1G16670
HV139020G00010	MLOC_7327	Putative wall-associated receptor kinase-like 16	GO:0006468	protein phosphorylation	AT1G21250
HV1560536G00010	MLOC_11165	Protein kinase domain containing protein	GO:0006468	protein phosphorylation	-
HV1565157G00010	MLOC_13225	Receptor kinase	GO:0006468	protein phosphorylation	AT2G02220
HV1567406G00010	MLOC_14157	lectin S-receptor-like serine/threonine-protein kinase	GO:0006468	protein phosphorylation	AT1G65800
HV1569597G00010	MLOC_14999	Leucine-rich receptor-like protein kinase family protein LENGTH=1173	GO:0006468	protein phosphorylation	AT5G20480
HV161944G00010	MLOC_23221	Receptor like protein kinase	GO:0006468	protein phosphorylation	AT4G23140
HV2552101G00020	MLOC_39042	IPL1-related protein kinase 2	GO:0006468	protein phosphorylation	AT1G49180
HV37676G00010	MLOC_52642	Kinase, putative	GO:0006468	protein phosphorylation	AT1G70110
			GO:0009845	seed germination
			GO:0048041	focal adhesion assembly
			GO:0007045	cell-substrate adherens junction assembly
			GO:1900425	negative regulation of defense response to bacterium
			GO:0034333	adherens junction assembly
			GO:0034332	adherens junction organization
			GO:0002229	defense response to oomycetes
			GO:0009725	response to hormone
HV39682G00010	MLOC_55129	Receptor-like serine/threonine-protein kinase SD1	GO:0006468	protein phosphorylation	AT1G65800
HV45510G00020	MLOC_61453	BRASSINOSTEROID INSENSITIVE 1-associated receptor kinase 1	GO:0006468	protein phosphorylation	AT2G01820
HV47876G00010	MLOC_63702	Receptor-like protein kinase	GO:0006468	protein phosphorylation	AT2G19130
HV49884G00010	MLOC_65195	lectin S-receptor-like serine/threonine-protein kinase	GO:0006468	protein phosphorylation	AT4G32300
HV52260G00010	MLOC_66903	BRASSINOSTEROID INSENSITIVE 1-associated receptor kinase 1	GO:0006468	protein phosphorylation	AT1G11300
HV58300G00010	MLOC_70652	inactive L-type lectin-domain containing receptor kinase III	GO:0006468	protein phosphorylation	AT4G23150
HV6514G00010	MLOC_74091	Kinase, putative	GO:0006468	protein phosphorylation	AT1G70110
			GO:0009845	seed germination
			GO:0048041	focal adhesion assembly
			GO:0007045	cell-substrate adherens junction assembly
			GO:1900425	negative regulation of defense response to bacterium
			GO:0034333	adherens junction assembly
			GO:0034332	adherens junction organization
			GO:0002229	defense response to oomycetes
			GO:0009725	response to hormone
HV80908G00010	MLOC_78559	BRASSINOSTEROID INSENSITIVE 1-associated receptor kinase 1	GO:0006468	protein phosphorylation	AT4G32300
HV135279G00010	MLOC_4572	Kinase family protein	GO:0006468	protein phosphorylation	AT5G41260
			GO:0009725	response to hormone
HV2550203G00010	MLOC_38325	BRASSINOSTEROID INSENSITIVE 1-associated receptor kinase 1	GO:0006468	protein phosphorylation	AT1G63430
HV56633G00010	MLOC_69573	SPS1-related proline-alanine-rich protein kinase	GO:0006468	protein phosphorylation	AT3G13530
HV1771819G00010	MLOC_26677	repeat, PH and SEC7 domain containing protein secG	GO:0009845	seed germination	AT5G53470
			GO:0010038	response to metal ion
			GO:0009725	response to hormone
HV42598G00010	MLOC_58362	coumarate--CoA ligase-like 10	GO:0009845	seed germination	AT3G48990
			GO:0033611	oxalate catabolic process
			GO:0033609	oxalate metabolic process
			GO:0010038	response to metal ion
HV45510G00010	MLOC_61452	RNA pyrophosphohydrolase	GO:0015961	diadenosine polyphosphate catabolic process	AT3G10620
			GO:0015959	diadenosine polyphosphate metabolic process
			GO:0015967	diadenosine tetraphosphate catabolic process
			GO:0015965	diadenosine tetraphosphate metabolic process
HV135472G00010	MLOC_4763	Cyclopropane-fatty-acyl-phospholipid synthase	GO:0008610	lipid biosynthetic process	AT3G23510
HV1559965G00010	MLOC_10873	Cyclopropane-fatty-acyl-phospholipid synthase	GO:0008610	lipid biosynthetic process	AT3G23510
HV2547841G00010	MLOC_37138	Cyclopropane-fatty-acyl-phospholipid synthase	GO:0008610	lipid biosynthetic process	AT3G23510
HV42203G00010	MLOC_57906	Protoporphyrinogen oxidase	GO:0008610	lipid biosynthetic process	AT3G23510
HV42226G00010	MLOC_57938	Cyclopropane mycolic acid synthase	GO:0008610	lipid biosynthetic process	AT3G23510
HV47733G00010	MLOC_63588	Cyclopropane-fatty-acyl-phospholipid synthase	GO:0008610	lipid biosynthetic process	AT3G23510
HV1559679G00010	MLOC_10729	Farnesyl pyrophosphate synthase	GO:0008610	lipid biosynthetic process	AT5G47770
HV274895G00010	MLOC_44533	-	GO:0019307	mannose biosynthetic process	AT2G45790
HV2548937G00010	MLOC_37710	Methylthioribose kinase 2	GO:0010038	response to metal ion	AT1G49820
			GO:0009725	response to hormone
HV84476G00010	MLOC_79331	Pyruvate kinase	GO:0010038	response to metal ion	AT5G08570
HV53846G00010	MLOC_67890	Calreticulin-like protein	GO:0010038	response to metal ion	AT1G09210
HV1577592G00010	MLOC_17677	Glutathione S-transferase	GO:0010038	response to metal ion	AT1G78340
HV159168G00010	MLOC_20759	catalytic subunit 6, mitochondrial	GO:0006099	tricarboxylic acid cycle	AT3G09810
HV2549358G00010	MLOC_37918	OTU domain-containing protein, putative	GO:0006099	tricarboxylic acid cycle	AT5G67170
HV37165G00010	MLOC_51932	Auxin response factor 30	GO:0009725	response to hormone	AT5G37020
HV2547458G00010	MLOC_36886	Response regulator 2	GO:0009725	response to hormone	AT2G41310
HV39882G00010	MLOC_55346	SAUR-like auxin-responsive protein family LENGTH=153	GO:0009725	response to hormone	AT1G75590
HV45144G00010	MLOC_61135	Aldose 1-epimerase family protein	GO:0009725	response to hormone	AT5G57330
HV62581G00010	MLOC_72903	Protein IQ-DOMAIN	GO:0009725	response to hormone	AT4G23060

## Sheet: OHC_C_GO
Results of GO enrichment analysis in a subset of genes identified within QTL confidence intervals related to osmoprotectant and hormone content under control conditions (C)
GO-term	p-value	Subset ratio	Biological Processes
GO:0006952	0.000454	6.96203	defense response
GO:0010118	0.01	1.47679	stomatal movement
GO:0055114	0.01	9.49367	oxidation-reduction process
GO:0010037	0.02	0.421941	response to carbon dioxide
GO:0000398	0.02	0.843882	mRNA splicing, via spliceosome
GO:0071265	0.03	0.421941	L-methionine biosynthetic process

## Sheet: OHC_C_genes
Results of GO enrichment analysis in a subset of genes identified within QTL confidence intervals related to osmoprotectant and hormone content under control conditions (C)
Plaza ID	Gene name	Description Plaza	GO-term	Biological Process	Ortholog in Arabidopsis
HV138248G00010	MLOC_6883	Putative inactive disease susceptibility protein LOV1	GO:0006952	defense response	AT3G46710
HV146395G00010	MLOC_8798	NB-ARC domain containing protein	GO:0006952	defense response	-
HV1559107G00010	MLOC_10452	Disease resistance protein	GO:0006952	defense response	AT3G14470
HV1560408G00010	MLOC_11112	NBS-LRR disease resistance protein homologue	GO:0006952	defense response	AT3G46710
HV1561403G00010	MLOC_11586	DNA-binding protein WHY1, chloroplastic	GO:0006952	defense response	AT1G14410
HV1568630G00010	MLOC_14659	RPP13-like protein 4	GO:0006952	defense response	AT3G46530
HV1570707G00010	MLOC_15443	Inactive disease susceptibility protein LOV1	GO:0006952	defense response	AT3G07040
HV1706546G00010	MLOC_25684	Thionin	GO:0006952	defense response	-
HV170679G00020	MLOC_25688	Inactive disease susceptibility protein LOV1	GO:0006952	defense response	AT3G46710
HV1870175G00010	MLOC_27877	Beta purothionin	GO:0006952	defense response	AT1G66100
HV193591G00010	MLOC_28636	Beta purothionin	GO:0006952	defense response	-
HV197064G00010	MLOC_29057	NBS-LRR disease resistance protein homologue	GO:0006952	defense response	AT3G07040
HV213875G00010	MLOC_30912	Putative inactive disease susceptibility protein LOV1	GO:0006952	defense response	AT3G07040
HV215330G00010	MLOC_31061	Putative inactive disease susceptibility protein LOV1	GO:0006952	defense response	AT3G07040
HV2547424G00010	MLOC_36864	RPP8-like protein 3	GO:0006952	defense response	AT3G07040
HV2549817G00010	MLOC_38153	Disease resistance protein (CC-NBS-LRR class) family LENGTH=927	GO:0006952	defense response	AT1G59780
HV2554290G00010	MLOC_39679	Allene oxide synthase 1, chloroplastic	GO:0006952	defense response	AT5G42650
			GO:0055114	oxidation-reduction process
HV37527G00010	MLOC_52432	NBS-LRR disease resistance protein	GO:0006952	defense response	AT1G59780
HV378749G00010	MLOC_52878	Putative inactive disease susceptibility protein LOV1	GO:0006952	defense response	AT1G14330
HV444758G00010	MLOC_60507	Unknown protein	GO:0006952	defense response	-
HV46935G00010	MLOC_62757	NB-ARC domain-containing disease resistance protein LENGTH=847	GO:0006952	defense response	AT3G46710
HV53500G00010	MLOC_67712	Putative disease resistance protein At3g14460	GO:0006952	defense response	AT3G14460
HV6241G00010	MLOC_72805	Putative inactive disease susceptibility protein LOV1	GO:0006952	defense response	AT3G07040
HV68928G00010	MLOC_75786	blight resistance protein homolog R1B	GO:0006952	defense response	AT1G58400
HV75229G00010	MLOC_77345	NB-ARC domain-containing disease resistance protein LENGTH=847	GO:0006952	defense response	AT3G46710
HV41933G00010	MLOC_57621	Proteasome subunit beta type-6	GO:0006952	defense response	AT4G31300
HV2554219G00010	MLOC_39658	inactive L-type lectin-domain containing receptor kinase III.1	GO:0006952	defense response	AT3G59700
			GO:0010118	stomatal movement
HV55445G00010	MLOC_68841	inactive L-type lectin-domain containing receptor kinase III.1	GO:0006952	defense response	AT3G59700
			GO:0010118	stomatal movement
HV274175G00010	MLOC_44091	unknown protein	GO:0006952	defense response	AT4G25030
HV41655G00010	MLOC_57334	60 kDa chaperonin 2	GO:0006952	defense response	AT1G55490
HV135797G00010	MLOC_5024	Mitogen-activated protein kinase kinase 1	GO:0006952	defense response	AT4G29810
HV158292G00020	MLOC_18973	Protein-tyrosine sulfotransferase	GO:0006952	defense response	AT1G08030
HV37137G00010	MLOC_51889	Syntaxin 43	GO:0006952	defense response	AT5G26980
HV142889G00010	MLOC_8432	Lignin-forming anionic peroxidase	GO:0006952	defense response	AT1G05260
			GO:0055114	oxidation-reduction process
HV1572657G00010	MLOC_16184	Peroxidase 1	GO:0055114	oxidation-reduction process	AT4G11290
HV38821G00010	MLOC_54023	Peroxidase 6	GO:0055114	oxidation-reduction process	AT5G05340
HV48472G00010	MLOC_64188	Peroxidase 66	GO:0055114	oxidation-reduction process	AT4G11290
HV61743G00020	MLOC_72483	Lignin-forming anionic peroxidase	GO:0055114	oxidation-reduction process	AT5G15180
HV37511G00010	MLOC_52403	Vesicle-associated membrane protein 712	GO:0010118	stomatal movement	AT5G11150
HV1563173G00010	MLOC_12388	Multidrug resistance protein ABC transporter family	GO:0010118	stomatal movement	AT3G59140
HV118601G00010	MLOC_2098	Oligomycin resistance ATP-dependent permease YOR1	GO:0010118	stomatal movement	AT2G47800
HV170679G00010	MLOC_25686	phosphogluconate dehydrogenase, NADP(+)-dependent, decarboxylating	GO:0055114	oxidation-reduction process	AT3G02360
HV2547265G00020	MLOC_36735	dismutase [Fe] 2, chloroplastic	GO:0055114	oxidation-reduction process	AT5G23310
HV2547189G00010	MLOC_36691	ABC transporter C family member	GO:0010118	stomatal movement	AT2G07680
HV54983G00010	MLOC_68576	Flowering locus T 1	GO:0010118	stomatal movement	AT1G65480
HV135285G00010	MLOC_4579	2-oxoglutarate (2OG) and Fe(II)-dependent oxygenase superfamily protein LENGTH=348	GO:0055114	oxidation-reduction process	AT5G20400
HV137346G00010	MLOC_6299	A oxidase 2, peroxisomal	GO:0055114	oxidation-reduction process	AT5G65110
HV139383G00010	MLOC_7484	Flavonol synthase/flavanone 3-hydroxylase	GO:0055114	oxidation-reduction process	AT5G20400
HV139505G00010	MLOC_7548	Protein kinase-3	GO:0055114	oxidation-reduction process	AT1G01540
HV1568439G00010	MLOC_14580	oxoglutarate/Fe(II)-dependent dioxygenase	GO:0055114	oxidation-reduction process	AT5G20400
HV1569632G00010	MLOC_15017	2-oxoglutarate (2OG) and Fe(II)-dependent oxygenase superfamily protein LENGTH=348	GO:0055114	oxidation-reduction process	AT5G20400
HV1572980G00010	MLOC_16293	Glutamyl-tRNA reductase	GO:0055114	oxidation-reduction process	AT1G58290
HV159944G00010	MLOC_21854	Cytochrome P450 family protein, expressed	GO:0055114	oxidation-reduction process	AT1G12740
HV160402G00010	MLOC_22218	Amorpha-4,11-diene 12-monooxygenase	GO:0055114	oxidation-reduction process	AT3G26300
HV2546573G00010	MLOC_36308	Cytochrome P450 family protein	GO:0055114	oxidation-reduction process	AT3G26300
HV2553611G00010	MLOC_39490	Cytochrome P450	GO:0055114	oxidation-reduction process	AT3G26300
HV2558324G00010	MLOC_40332	Flavonoid 3',5'-hydroxylase	GO:0055114	oxidation-reduction process	AT5G07990
HV275564G00010	MLOC_44861	Cytochrome P450	GO:0055114	oxidation-reduction process	AT3G26300
HV286321G00010	MLOC_46161	Monooxygenase, putative	GO:0055114	oxidation-reduction process	AT1G21430
HV300674G00010	MLOC_47103	Ribonucleoside-diphosphate reductase large	GO:0055114	oxidation-reduction process	AT2G21790
HV38304G00010	MLOC_53378	Amorpha-4,11-diene 12-monooxygenase	GO:0055114	oxidation-reduction process	AT2G45550
HV38855G00010	MLOC_54064	Flavonol synthase/flavanone 3-hydroxylase	GO:0055114	oxidation-reduction process	AT5G20400
HV42487G00020	MLOC_58255	Peptide methionine sulfoxide reductase MsrA	GO:0055114	oxidation-reduction process	AT2G18030
HV42889G00010	MLOC_58687	Cytochrome P450 family protein, expressed	GO:0055114	oxidation-reduction process	AT1G64900
HV43861G00010	MLOC_59725	2-oxoglutarate (2OG) and Fe(II)-dependent oxygenase-like protein	GO:0055114	oxidation-reduction process	AT5G20400
HV44755G00010	MLOC_60765	Lipoxygenase	GO:0055114	oxidation-reduction process	AT3G45140
HV45134G00010	MLOC_61121	Cytochrome P450, putative	GO:0055114	oxidation-reduction process	AT2G45510
HV45620G00010	MLOC_61547	1-aminocyclopropane-1-carboxylate oxidase-like protein	GO:0055114	oxidation-reduction process	AT3G61400
HV47609G00010	MLOC_63458	Cytochrome P450	GO:0055114	oxidation-reduction process	AT3G26300
HV51262G00010	MLOC_66223	Oxidoreductase, 2OG-Fe(II) oxygenase family protein	GO:0055114	oxidation-reduction process	AT2G17970
HV51691G00010	MLOC_66515	kaurenoic acid oxidase 1	GO:0055114	oxidation-reduction process	AT1G05160
HV52658G00010	MLOC_67164	Sulfiredoxin, chloroplastic/mitochondrial	GO:0055114	oxidation-reduction process	AT1G31170
HV52761G00010	MLOC_67232	modifier-activating enzyme 5	GO:0055114	oxidation-reduction process	AT1G05350
HV55787G00010	MLOC_69031	Flavin-containing monooxygenase, putative	GO:0055114	oxidation-reduction process	AT1G21430
HV56996G00010	MLOC_69817	dismutase [Fe] 1, chloroplastic	GO:0055114	oxidation-reduction process	AT5G51100
HV59965G00010	MLOC_71498	Protochlorophyllide-dependent translocon component 52, chloroplastic	GO:0055114	oxidation-reduction process	AT4G25650
HV603G00010	MLOC_71684	Flavonol synthase/flavanone 3-hydroxylase	GO:0055114	oxidation-reduction process	AT4G16330
HV6390G00010	MLOC_73552	Flavonol synthase/flavanone 3-hydroxylase	GO:0055114	oxidation-reduction process	AT5G20400
HV66991G00010	MLOC_75032	Flavonol synthase/flavanone 3-hydroxylase	GO:0055114	oxidation-reduction process	AT5G20400
HV1593295G00010	MLOC_21133	Cytochrome b-c1 complex, subunit 8 protein	GO:0055114	oxidation-reduction process	AT3G10860
HV1591475G00010	MLOC_20714	Photosystem II CP47 chlorophyll apoprotein	GO:0055114	oxidation-reduction process	ATCG00680
HV18986G00010	MLOC_28183	Na(+)-translocating NADH-quinone reductase subunit F	GO:0055114	oxidation-reduction process	AT3G16250
HV355646G00010	MLOC_50162	Sucrose synthase	GO:0010037	response to carbon dioxide	AT5G20830
HV1571824G00010	MLOC_15895	5'-methylthioadenosine/S-adenosylhomocysteine nucleosidase 2	GO:0071265	L-methionine biosynthetic process	AT4G34840
HV60705G00010	MLOC_71910	Cystathionine gamma	GO:0071265	L-methionine biosynthetic process	AT3G57050
HV10630G00010	MLOC_806	Bifunctional monodehydroascorbate reductase and carbonic anhydrase nectarin-3	GO:0010037	response to carbon dioxide	AT1G08080
HV135797G00020	MLOC_5026	U1 small nuclear ribonucleoprotein A	GO:0000398	mRNA splicing, via spliceosome	AT1G76940
HV2552177G00010	MLOC_39065	Pre-mRNA-processing-splicing factor, putative	GO:0000398	mRNA splicing, via spliceosome	AT1G80070
HV274259G00010	MLOC_44147	processing-splicing factor 8	GO:0000398	mRNA splicing, via spliceosome	AT1G80070
HV57666G00010	MLOC_70244	binding protein with multiple splicing	GO:0000398	mRNA splicing, via spliceosome	AT1G76940

## Sheet: OHC_C_D_GO
Results of GO enrichment analysis in a subset of genes identified within QTL confidence intervals related to osmoprotectant and hormone content under both control conditions (C) and drought stress (D)
GO-term	p-value	Subset ratio	Biological Process
GO:0006979	0.000518	9.09091	response to oxidative stress
GO:0080021	0.01	1.2987	response to benzoic acid
GO:0030833	0.01	2.5974	regulation of actin filament polymerization
GO:0019321	0.01	2.5974	pentose metabolic process
GO:2000762	0.02	1.2987	regulation of phenylpropanoid metabolic process
GO:0010070	0.02	1.2987	zygote asymmetric cell division
GO:0055114	0.02	14.2857	oxidation-reduction process
GO:0009833	0.03	1.2987	primary cell wall biogenesis
GO:0042732	0.03	1.2987	D-xylose metabolic process
GO:0042357	0.03	1.2987	thiamine diphosphate metabolic process
GO:0009229	0.03	1.2987	thiamine diphosphate biosynthetic process
GO:0042545	0.04	2.5974	cell wall modification
GO:0048468	0.04	3.8961	cell development
GO:0030835	0.05	1.2987	negative regulation of actin filament depolymerization
GO:0030837	0.05	1.2987	negative regulation of actin filament polymerization
GO:0051693	0.05	1.2987	actin filament capping
GO:0043242	0.05	1.2987	negative regulation of protein complex disassembly
GO:1901880	0.05	1.2987	negative regulation of protein depolymerization

[truncated: 3 more sheets: OHC_C_D_genes, AA_C_GO, AA_C_genes]
