# Supplementary material for: Prioritization of Candidate Genes in QTL Regions for Physiological and Biochemical Traits Underlying Drought Response in Barley (Hordeum vulgare L.)
Source: Front Plant Sci. 2018 Jun 12;9:769. doi: 10.3389/fpls.2018.00769 (PMC6005862; doi:10.3389/fpls.2018.00769)
Supplement: Supplementary file 6 [file Data_Sheet_6.XLSX]

## Sheet: Supplementary Material S6
	Supplementary Material S6
	Gene Ontology categories (Biological Processes) significantly over-represented in a subset of genes identified within QTL confidence intervals related to plant water status under drought stress (D) and for stress indices (DSI).
	Lists and characteristics of positional candidate genes belonging to the enriched Gene Ontology categories.

## Sheet: PWS_D_GO
Results of GO enrichment analysis in a subset of genes identified within QTL confidence intervals related to plant water status under drought stress (D)
GO-term	p-value	Subset ratio	Biological Process
GO:0055114	0.0011	17.2414	oxidation-reduction process
GO:0009092	0.01	1.14943	homoserine metabolic process
GO:0071266	0.01	1.14943	'de novo' L-methionine biosynthetic process
GO:0046909	0.01	1.14943	intermembrane transport
GO:1901038	0.01	1.14943	cyanidin 3-O-glucoside metabolic process
GO:1901804	0.01	1.14943	beta-glucoside metabolic process
GO:0019279	0.01	1.14943	L-methionine biosynthetic process from L-homoserine via cystathionine
GO:1900457	0.01	1.14943	regulation of brassinosteroid mediated signaling pathway
GO:1900459	0.01	1.14943	positive regulation of brassinosteroid mediated signaling pathway
GO:0007142	0.01	1.14943	male meiosis II
GO:0006121	0.03	1.14943	mitochondrial electron transport, succinate to ubiquinone
GO:0051211	0.04	1.14943	anisotropic cell growth
GO:0007000	0.04	1.14943	nucleolus organization
GO:0031348	0.04	2.29885	negative regulation of defense response

## Sheet: PWS_D_genes
Results of GO enrichment analysis in a subset of genes identified within QTL confidence intervals related to plant water status under drought stress (D)
Plaza ID	Gene name	Description Plaza	GO-term	Biological Process	Hotspot	QTLs				Ortholog in Arabidopsis
HV135285G00010	MLOC_4579	2-oxoglutarate (2OG) and Fe(II)-dependent oxygenase superfamily protein LENGTH=348	GO:0055114	oxidation-reduction process	-	QdWL.7H_2				AT5G20400
HV136338G00010	MLOC_5505	L-lactate dehydrogenase B	GO:0055114	oxidation-reduction process	qHS2.1	QdWL.2H	QdWC.2H	QdsiGlu.2H	QcCAT.2H	AT4G17260
HV137346G00010	MLOC_6299	A oxidase 2, peroxisomal	GO:0055114	oxidation-reduction process	-	QdWL.7H_2				AT5G65110
HV139383G00010	MLOC_7484	Flavonol synthase/flavanone 3-hydroxylase	GO:0055114	oxidation-reduction process	-	QdWL.7H_2				AT5G20400
HV1567280G00010	MLOC_14114	Succinate dehydrogenase [ubiquinone] flavoprotein subunit, mitochondrial	GO:0055114	oxidation-reduction process	-	QdWL.5H_3				AT5G66760
			GO:0006121	mitochondrial electron transport, succinate to ubiquinone
HV2548101G00010	MLOC_37278	Cytochrome P450, putative	GO:0055114	oxidation-reduction process	-	QdWLL.5H_3				AT3G26300
HV275564G00010	MLOC_44861	Cytochrome P450	GO:0055114	oxidation-reduction process	-	QdWL.7H_2				AT3G26300
HV37473G00010	MLOC_52360	synthesizing protein 1 homolog	GO:0055114	oxidation-reduction process	-	QdWL.5H_3				AT1G75200
HV39176G00020	MLOC_54499	Lignin-forming anionic peroxidase	GO:0055114	oxidation-reduction process	qHS2.1	QdWL.2H	QdWC.2H	QdsiGlu.2H	QcCAT.2H	AT2G37130
HV50876G00010	MLOC_65920	NADH-quinone oxidoreductase subunit I	GO:0055114	oxidation-reduction process	-	QdWL.5H_3				AT1G16700
HV52658G00010	MLOC_67164	Sulfiredoxin, chloroplastic/mitochondrial	GO:0055114	oxidation-reduction process	-	QdWL.7H_2				AT1G31170
HV56215G00010	MLOC_69302	ascorbate peroxidase 1, cytosolic	GO:0055114	oxidation-reduction process	qHS2.1	QdWL.2H	QdWC.2H	QdsiGlu.2H	QcCAT.2H	AT1G07890
HV59965G00010	MLOC_71498	Protochlorophyllide-dependent translocon component 52, chloroplastic	GO:0055114	oxidation-reduction process	-	QdWL.7H_2				AT4G25650
HV66991G00010	MLOC_75032	Flavonol synthase/flavanone 3-hydroxylase	GO:0055114	oxidation-reduction process	-	QdWL.7H_2				AT5G20400
HV1593295G00010	MLOC_21133	-	GO:0055114	oxidation-reduction process	-	QdWL.7H_2				AT3G10860
HV37511G00010	MLOC_52403	Vesicle-associated membrane protein 712	GO:0046909	intermembrane transport	-	QdWL.7H_2				AT5G11150
HV2554219G00010	MLOC_39658	inactive L-type lectin-domain containing receptor kinase III.1	GO:0031348	negative regulation of defense response	-	QdWL.7H_2				AT2G37710
HV157852G00010	MLOC_17904	LITAF-domain-containing protein	GO:0031348	negative regulation of defense response	qHS2.1	QdWL.2H	QdWC.2H	QdsiGlu.2H	QcCAT.2H	AT5G13190
HV61987G00010	MLOC_72613	inactive L-type lectin-domain containing receptor kinase III	GO:1900457	regulation of brassinosteroid mediated signaling pathway	qHS2.1	QdWL.2H	QdWC.2H	QdsiGlu.2H	QcCAT.2H	AT5G18610
HV135708G00020	MLOC_4953	unknown protein	GO:0007142	male meiosis II	-	QdWL.5H_3				AT1G06660
HV60705G00010	MLOC_71910	Cystathionine gamma	GO:0009092	homoserine metabolic process	-	QdWL.7H_2				AT3G57050
			GO:0071266	'de novo' L-methionine biosynthetic process
HV2547592G00010	MLOC_36976	UDP-Glycosyltransferase superfamily protein LENGTH=453	GO:1901038	cyanidin 3-O-glucoside metabolic process	qHS2.1	QdWL.2H	QdWC.2H	QdsiGlu.2H	QcCAT.2H	AT1G64910
			GO:1901804	beta-glucoside metabolic process
HV137346G00020	MLOC_6300	Thioredoxin domain-containing protein, putative	GO:0007000	nucleolus organization	-	QdWL.7H_2				AT5G66410
			GO:0051211	anisotropic cell growth

## Sheet: PWS_DSI_GO
Results of GO enrichment analysis in a subset of genes identified within QTL confidence intervals related to plant water status for stress indices (DSI)
GO-term	p-value	Subset ratio	Biological Process
GO:0046394	0.0015	17.3913	carboxylic acid biosynthetic process
GO:0016053	0.0015	17.3913	organic acid biosynthetic process
GO:0006450	0.0034	4.34783	regulation of translational fidelity
GO:0006593	0.0034	4.34783	ornithine catabolic process
GO:0007065	0.0034	4.34783	male meiosis sister chromatid cohesion
GO:0007066	0.0034	4.34783	female meiosis sister chromatid cohesion
GO:0043462	0.0034	4.34783	regulation of ATPase activity
GO:0019544	0.01	4.34783	arginine catabolic process to glutamate
GO:0009413	0.01	4.34783	response to flooding
GO:0048530	0.01	4.34783	fruit morphogenesis
GO:0048833	0.02	4.34783	specification of floral organ number
GO:0048832	0.02	4.34783	specification of organ number
GO:0009094	0.02	4.34783	L-phenylalanine biosynthetic process
GO:1902223	0.02	4.34783	erythrose 4-phosphate/phosphoenolpyruvate family amino acid biosynthetic process
GO:0010158	0.02	4.34783	abaxial cell fate specification
GO:0006561	0.03	4.34783	proline biosynthetic process
GO:0009688	0.03	4.34783	abscisic acid biosynthetic process
GO:0045087	0.03	8.69565	innate immune response
GO:0009944	0.04	4.34783	polarity specification of adaxial/abaxial axis
GO:0009943	0.04	4.34783	adaxial/abaxial axis specification
GO:0009408	0.04	8.69565	response to heat

## Sheet: PWS_DSI_genes
Results of GO enrichment analysis in a subset of genes identified within QTL confidence intervals related to plant water status for stress indices (DSI)
Plaza ID	Gene name	Description Plaza	GO-term	Biological Process	Hotspot	QTLs		Ortholog in Arabidopsis
HV2523010G00010	MLOC_35821	Ornithine aminotransferase, putative, expressed	GO:0016053	organic acid biosynthetic process	qHS5.2	QdsiWC.5H_3	QcETo/RC.5H_3	AT5G46180
			GO:0046394	carboxylic acid biosynthetic process
			GO:0006593	ornithine catabolic process
			GO:0009413	response to flooding
			GO:0019544	arginine catabolic process to glutamate
			GO:0006561	proline biosynthetic process
			GO:0045087	innate immune response
			GO:0009408	response to heat
HV408062G00010	MLOC_56414	Prephenate dehydratase, putative	GO:0016053	organic acid biosynthetic process	qHS5.2	QdsiWC.5H_3	QcETo/RC.5H_3	AT5G22630
			GO:0046394	carboxylic acid biosynthetic process
			GO:0009094	L-phenylalanine biosynthetic process
			GO:1902223	erythrose 4-phosphate/phosphoenolpyruvate family amino acid biosynthetic process
HV1580042G00010	MLOC_18300	9-cis-epoxycarotenoid dioxygenase 2	GO:0016053	organic acid biosynthetic process	qHS5.2	QdsiWC.5H_3	QcETo/RC.5H_3	AT1G78390
			GO:0046394	carboxylic acid biosynthetic process
			GO:0009688	abscisic acid biosynthetic process
HV38768G00010	MLOC_53947	Pyruvate dehydrogenase E1 component subunit beta	GO:0016053	organic acid biosynthetic process	qHS5.2	QdsiWC.5H_3	QcETo/RC.5H_3	AT1G30120
			GO:0046394	carboxylic acid biosynthetic process
HV135453G00010	MLOC_4744	Aspartyl/glutamyl-tRNA(Asn/Gln) amidotransferase subunit C	GO:0006450	regulation of translational fidelity	qHS5.2	QdsiWC.5H_3	QcETo/RC.5H_3	AT4G32915
HV37061G00010	MLOC_51763	Protein DYAD	GO:0007065	male meiosis sister chromatid cohesion	qHS5.2	QdsiWC.5H_3	QcETo/RC.5H_3	AT5G51330
			GO:0007066	female meiosis sister chromatid cohesion
HV2548421G00010	MLOC_37449	protein DnaJ	GO:0043462	regulation of ATPase activity	qHS5.2	QdsiWC.5H_3	QcETo/RC.5H_3	AT3G44110
			GO:0009408	response to heat
HV5834G00010	MLOC_70676	YABBY 2	GO:0048530	fruit morphogenesis	qHS5.2	QdsiWC.5H_3	QcETo/RC.5H_3	AT2G26580
			GO:0048832	specification of organ number
			GO:0010158	abaxial cell fate specification
			GO:0009943	adaxial/abaxial axis specification
HV177210G00010	MLOC_26683	Nuclear and cytoplasmic polyadenylated RNA-binding protein PUB1	GO:0045087	innate immune response	qHS5.2	QdsiWC.5H_3	QcETo/RC.5H_3	AT5G50250
