# Supplementary material for: Prioritization of Candidate Genes in QTL Regions for Physiological and Biochemical Traits Underlying Drought Response in Barley (Hordeum vulgare L.)
Source: Front Plant Sci. 2018 Jun 12;9:769. doi: 10.3389/fpls.2018.00769 (PMC6005862; doi:10.3389/fpls.2018.00769)
Supplement: Supplementary file 7 [file Data_Sheet_7.XLSX]

## Sheet: Supplementary Material S7
	Supplementary Material S7
	Gene Ontology categories (Biological Processes) significantly over-represented in a subset of genes identified within QTL confidence intervals related to photosynthetic efficiency under drought stress (D) and for stress indices (DSI).
	Lists and characteristics of positional candidate genes belonging to the enriched Gene Ontology categories.

## Sheet: PE_D_GO
Results of GO enrichment analysis in a subset of genes identified within QTL confidence intervals related to photosynthetic efficiency under drought stress (D)
GO-term	p-value	Subset ratio	Biological Process
GO:0006457	1.56e-05	3.67454	protein folding
GO:0000103	0.001	0.787402	sulfate assimilation
GO:0070291	0.0011	0.524934	N-acylethanolamine metabolic process
GO:0006298	0.0011	1.04987	mismatch repair
GO:0009408	0.0018	2.62467	response to heat
GO:0009644	0.0027	1.31234	response to high light intensity
GO:0010023	0.0032	0.524934	proanthocyanidin biosynthetic process
GO:0042542	0.0049	1.31234	response to hydrogen peroxide
GO:0009582	0.01	0.787402	detection of abiotic stimulus
GO:0009581	0.02	0.787402	detection of external stimulus
GO:0015937	0.03	0.524934	coenzyme A biosynthetic process
GO:0034030	0.03	0.524934	ribonucleoside bisphosphate biosynthetic process
GO:0034033	0.03	0.524934	purine nucleoside bisphosphate biosynthetic process
GO:0010050	0.03	0.524934	vegetative phase change
GO:0046164	0.03	0.524934	alcohol catabolic process
GO:0033866	0.03	0.524934	nucleoside bisphosphate biosynthetic process
GO:0010091	0.03	0.524934	trichome branching
GO:0030004	0.03	0.524934	cellular monovalent inorganic cation homeostasis
GO:0006261	0.03	1.04987	DNA-dependent DNA replication
GO:0006952	0.03	5.77428	defense response
GO:0009956	0.04	0.524934	radial pattern formation
GO:0006904	0.05	0.524934	vesicle docking involved in exocytosis
GO:0051052	0.05	0.787402	regulation of DNA metabolic process

## Sheet: PE_D_genes
Results of GO enrichment analysis in a subset of genes identified within QTL confidence intervals related to photosynthetic efficiency under drought stress (D)
Plaza ID	Gene name	Description Plaza	GO-term	Biological Process	Hotspot	QTLs	Ortholog in Arabidopsis
HV104071G00010	MLOC_568	26.2 kDa heat shock protein, mitochondrial	GO:0006457	protein folding	-	Qd1-Bv.7H_2	AT5G51440
			GO:0009408	response to heat
			GO:0009644	response to high light intensity
			GO:0042542	response to hydrogen peroxide
HV124068G00010	MLOC_2695	22.8 kDa heat-shock protein	GO:0006457	protein folding	-	Qd1-Bv.7H_2	-
			GO:0009408	response to heat
			GO:0009644	response to high light intensity
			GO:0042542	response to hydrogen peroxide
HV134754G00010	MLOC_4149	protein DnaJ	GO:0006457	protein folding	-	Qd1-Bv.7H_2	AT1G28210
			GO:0009408	response to heat
HV135030G00010	MLOC_4341	T-complex protein 1 subunit delta	GO:0006457	protein folding	-	Qd1-Bv.7H_2	AT3G18190
HV136461G00010	MLOC_5618	Heat shock protein 90	GO:0006457	protein folding	-	QdABS/RC.2H.1	AT5G52640
			GO:0009408	response to heat
			GO:0006952	defense response
HV138409G00010	MLOC_6969	trans isomerase FKBP19, chloroplastic	GO:0006457	protein folding	-	QdABS/RC.2H.1	AT5G13410
HV1571847G00010	MLOC_15907	10 kDa chaperonin	GO:0006457	protein folding	-	Qd1-Bv.7H_2	AT5G20720
HV220151G00010	MLOC_31567	26.2 kDa heat shock protein, mitochondrial	GO:0006457	protein folding	-	Qd1-Bv.7H_2	AT5G51440
			GO:0009408	response to heat
			GO:0009644	response to high light intensity
			GO:0042542	response to hydrogen peroxide
HV2580866G00010	MLOC_41281	26.2 kDa heat shock protein, mitochondrial	GO:0006457	protein folding	-	Qd1-Bv.7H_2	AT5G51440
			GO:0009408	response to heat
			GO:0009644	response to high light intensity
			GO:0042542	response to hydrogen peroxide
HV37162G00010	MLOC_51927	60 kDa chaperonin	GO:0006457	protein folding	-	QdABS/RC.2H.1	AT2G28000
HV42042G00020	MLOC_57734	23.5 kDa heat-shock protein	GO:0006457	protein folding	-	Qd1-Bv.7H_2	-
			GO:0009408	response to heat
			GO:0009644	response to high light intensity
			GO:0042542	response to hydrogen peroxide
HV43373G00010	MLOC_59220	trans isomerase D	GO:0006457	protein folding			AT2G15790
			GO:0010050	vegetative phase change
HV46028G00010	MLOC_61944	70 kDa peptidyl-prolyl isomerase	GO:0006457	protein folding			AT3G25230
HV38869G00010	MLOC_54083	Chaperonin-like RbcX protein	GO:0006457	protein folding	-	Qd1-Bv.7H_2	AT4G04330
HV1570247G00010	MLOC_15256	sulfurylase 4, chloroplastic	GO:0000103	sulfate assimilation	-	QdABS/RC.2H.1	AT1G19920
HV1583394G00010	MLOC_19075	sulfurylase 4, chloroplastic	GO:0000103	sulfate assimilation	-	QdDlo/CS.5H_3	AT4G14680
HV2551805G00010	MLOC_38928	sulfurylase 4, chloroplastic	GO:0000103	sulfate assimilation	-	QdABS/RC.2H.1	AT3G22890
HV275237G00010	MLOC_44719	Glutamyl-tRNA(Gln) amidotransferase subunit A	GO:0070291	N-acylethanolamine metabolic process			AT5G64440
			GO:0006952	defense response
HV46070G00010	MLOC_61983	Glutamyl-tRNA(Gln) amidotransferase subunit A	GO:0070291	N-acylethanolamine metabolic process	-	QdABS/RC.2H.1	AT5G64440
			GO:0006952	defense response
HV134467G00010	MLOC_3946	CTC-INTERACTING DOMAIN 7	GO:0006298	mismatch repair	-	Qd1-Bv.7H_2	AT2G26280
HV1568849G00010	MLOC_14746	protein MSH1, mitochondrial	GO:0006298	mismatch repair	-	QdTRo/RC.2H.2	AT3G24320
			GO:0009408	response to heat
HV2549739G00010	MLOC_38120	protein MutS	GO:0006298	mismatch repair	-	QdTRo/RC.2H.2	AT4G25540
HV7100G00010	MLOC_76334	DNA mismatch repair protein mutS	GO:0006298	mismatch repair	-	QdTRo/RC.2H.2	AT3G24320
HV2546588G00010	MLOC_36316	Annexin 2	GO:0009408	response to heat	-	Qd1-Bv.7H_2	AT5G65020
HV368674G00010	MLOC_51191	stress transcription factor A	GO:0009408	response to heat	-	QdDlo/CS.5H_3	AT2G26150
HV37404G00010	MLOC_52260	Laccase-15	GO:0010023	proanthocyanidin biosynthetic process	-	Qd1-Bv.7H_2	AT2G29130
HV6913G00010	MLOC_75846	Putative ATPase, plasma membrane-like	GO:0010023	proanthocyanidin biosynthetic process	-	QdABS/RC.2H.2	AT3G42640
			GO:0030004	cellular monovalent inorganic cation homeostasis
HV135239G00010	MLOC_4541	Putative inactive disease susceptibility protein LOV1	GO:0006952	defense response	-	QdABS/RC.2H.1	AT3G07040
HV137833G00010	MLOC_6633	blight resistance protein homolog R1B	GO:0006952	defense response	-	QdTRo/RC.2H.1	AT3G07040
HV1564552G00010	MLOC_12985	RPP8-like protein 3	GO:0006952	defense response	-	QdABS/RC.2H.1	AT3G07040
HV2550230G00010	MLOC_38340	NBS-LRR disease resistance protein, putative, expressed	GO:0006952	defense response	-	QdABS/RC.2H.1	AT3G07040
HV41172G00010	MLOC_56811	NBS-LRR disease resistance-like protein	GO:0006952	defense response	-	QdABS/RC.2H.1	AT3G14470
HV47779G00010	MLOC_63626	12-oxophytodienoate reductase	GO:0006952	defense response	-	Qd1-Bv.7H_2	AT1G76690
HV48709G00010	MLOC_64358	NBS-LRR disease resistance protein family-1	GO:0006952	defense response	-	QdABS/RC.2H.1	AT3G14470
HV50368G00010	MLOC_65574	NBS-LRR disease resistance protein, putative, expressed	GO:0006952	defense response	-	QdABS/RC.2H.1	AT3G07040
HV112058G00010	MLOC_1377	Defensin	GO:0006952	defense response	-	Qd1-Bv.7H_2	AT2G02100
HV1558249G00010	MLOC_10019	-	GO:0030004	cellular monovalent inorganic cation homeostasis	-	QdTRo/RC.2H.2	AT4G30996
HV54207G00010	MLOC_68105	Probable tyrosine-protein phosphatase At1g05000	GO:0006952	defense response	-	Qd1-Bv.7H_2	AT2G32960
HV1567351G00020	MLOC_14136	Defensin	GO:0006952	defense response	-	QdABS/RC.2H.1	AT2G02100
HV1562982G00010	MLOC_12299	Ribonuclease 3-like protein 3	GO:0010050	vegetative phase change	-	QdTRo/RC.2H.2	AT5G20320
			GO:0006952	defense response
HV44546G00010	MLOC_60577	TCP transcription factor 17	GO:0006952	defense response	-	Qd1-Bv.7H_2	AT1G69690
			GO:0006261	DNA-dependent DNA replication
HV148635G00010	MLOC_9041	like-conjugating enzyme ATG10	GO:0006952	defense response	-	QdTRo/RC.2H.2	AT3G07525
HV1583732G00010	MLOC_19160	Defensin	GO:0006952	defense response	-	Qd1-Bv.7H_2	AT2G02100
HV41046G00010	MLOC_56676	Cytosolic sulfotransferase	GO:0006952	defense response	-	QdABS/RC.2H.1	AT3G45070
HV2560691G00010	MLOC_40523	allergen Car b 1 isoform	GO:0006952	defense response	-	Qd1-Bv.7H_2	-
HV159159G00010	MLOC_20738	Phosphopantothenoylcysteine decarboxylase	GO:0015937	coenzyme A biosynthetic process	-	Qd1-Bv.7H_2	AT1G48605
			GO:0033866	nucleoside bisphosphate biosynthetic process
			GO:0034030	ribonucleoside bisphosphate biosynthetic process
			GO:0034033	purine nucleoside bisphosphate biosynthetic process
HV41336G00010	MLOC_57002	Defensin	GO:0006952	defense response	-	QdABS/RC.2H.1	AT2G02100
HV52910G00020	MLOC_67333	TRANSMISSION FIDELITY 7	GO:0009956	radial pattern formation	-	QdTRo/RC.2H.2	AT4G31400
			GO:0051052	regulation of DNA metabolic process
HV120608G00010	MLOC_2310	Proliferating cellular nuclear antigen 1	GO:0051052	regulation of DNA metabolic process	-	QdTRo/RC.2H.2	AT1G07370
HV442208G00010	MLOC_60235	Histone H2A	GO:0009582	detection of abiotic stimulus	-	QdDlo/CS.5H_3	AT3G54560
			GO:0009581	detection of external stimulus
			GO:0006952	defense response
			GO:0051052	regulation of DNA metabolic process
HV1562627G00010	MLOC_12135	Mechanosensitive ion channel protein 10	GO:0009582	detection of abiotic stimulus	-	Qd1-Bv.7H_2	AT5G12080
			GO:0009581	detection of external stimulus
HV106547G00010	MLOC_824	Phytochrome	GO:0009582	detection of abiotic stimulus	-	QdDlo/CS.5H_3	AT1G09570
			GO:0009581	detection of external stimulus
HV1562299G00010	MLOC_11990	3-phosphate dehydrogenase, mitochondrial	GO:0046164	alcohol catabolic process	-	QdABS/RC.2H.1	AT3G10370
HV75686G00010	MLOC_77446	Probable long-chain-alcohol O-fatty-acyltransferase	GO:0046164	alcohol catabolic process	-	Qd1-Bv.7H_2	AT1G34520
HV45150G00010	MLOC_61145	Pantothenate kinase 4	GO:0015937	coenzyme A biosynthetic process	-	Qd1-Bv.7H_2	AT4G32180
			GO:0033866	nucleoside bisphosphate biosynthetic process
			GO:0034030	ribonucleoside bisphosphate biosynthetic process
			GO:0034033	purine nucleoside bisphosphate biosynthetic process
HV1558083G00010	MLOC_9931	Probable ubiquitin fusion degradation protein C12B10.01c	GO:0006261	DNA-dependent DNA replication	-	QdABS/RC.2H.1	AT4G38600
			GO:0010091	trichome branching
HV47499G00010	MLOC_63336	Maternal DNA replication licensing factor mcm6	GO:0006261	DNA-dependent DNA replication	-	Qd1-Bv.7H_2	AT2G14050
HV2596689G00010	MLOC_41589	Minichromosomal maintenance factor	GO:0006261	DNA-dependent DNA replication	-	QdABS/RC.2H.1	-
HV185667G00010	MLOC_27721	SCAR homolog 2 LENGTH=1399	GO:0010091	trichome branching	-	QdDlo/CS.5H_3	AT2G38440
HV39552G00010	MLOC_54983	Nucleotide-binding oligomerization domain-containing protein	GO:0009956	radial pattern formation	-	QdDlo/CS.5H_3	AT5G55540
HV44100G00010	MLOC_59997	sorting-associated protein 33 homolog	GO:0006904	vesicle docking involved in exocytosis	-	QdABS/RC.2H.1	AT3G54860
HV62345G00010	MLOC_72777	SNARE-interacting protein KEULE	GO:0006904	vesicle docking involved in exocytosis	-	QdABS/RC.2H.1	AT1G12360

## Sheet: PE_DSI_GO
Results of GO enrichment analysis in a subset of genes identified within QTL confidence intervals related to photosynthetic efficiency for stress indices (DSI)
GO-term	p-value	Subset ratio	Biological Process
GO:0035510	0.01	0.392927	DNA dealkylation
GO:0080111	0.01	0.392927	DNA demethylation
GO:0031023	0.01	0.392927	microtubule organizing center organization
GO:0051225	0.02	0.392927	spindle assembly
GO:0006869	0.02	1.37525	lipid transport
GO:0006551	0.04	0.392927	leucine metabolic process
GO:0048477	0.05	0.392927	oogenesis
GO:0048572	0.05	0.392927	short-day photoperiodism
GO:0048575	0.05	0.392927	short-day photoperiodism, flowering
GO:0045814	0.05	0.589391	negative regulation of gene expression, epigenetic
GO:0010017	0.05	0.589391	red or far-red light signaling pathway

## Sheet: PE_DSI_genes
Results of GO enrichment analysis in a subset of genes identified within QTL confidence intervals related to photosynthetic efficiency for stress indices (DSI)
Plaza ID	Gene name	Description Plaza	GO-term	Biological Process	Hotspot	QTLs		Ortholog in Arabidopsis
HV136293G00010	MLOC_5461	unknown protein	GO:0031023	microtubule organizing center organization	qHS7.1	QdsiABS/RC.7H_3	QdsiTRo/RC.7H_3	AT2G32980
			GO:0051225	spindle assembly
HV41180G00010	MLOC_56820	-	GO:0031023	microtubule organizing center organization	qHS7.1	QdsiABS/RC.7H_3	QdsiTRo/RC.7H_3	AT2G32980
			GO:0051225	spindle assembly
HV37998G00010	MLOC_53029	DNA repair protein XRCC1	GO:0035510	DNA dealkylation	-	QdsiqP.7H_2		AT1G80420
			GO:0080111	DNA demethylation
HV1561680G00010	MLOC_11707	5-methylcytosine DNA glycosylase	GO:0035510	DNA dealkylation	-	QdsiDlo/RC.5H_2		AT5G04560
			GO:0080111	DNA demethylation
			GO:0045814	negative regulation of gene expression, epigenetic
HV2550546G00010	MLOC_38476	Non-specific lipid-transfer protein	GO:0006869	lipid transport	-	QdsiDlo/RC.5H_2		AT2G38540
HV2564710G00010	MLOC_40798	-	GO:0006869	lipid transport	qHS7.1	QdsiABS/RC.7H_3	QdsiTRo/RC.7H_3	AT1G12100
HV2654143G00010	MLOC_42618	transfer protein-like protein At2g13820	GO:0006869	lipid transport	-	QdsiTRo/RC.5H_3		AT3G22600
HV277788G00010	MLOC_45409	-	GO:0006869	lipid transport	qHS7.1	QdsiABS/RC.7H_3	QdsiTRo/RC.7H_3	AT1G12100
HV36930G00010	MLOC_51456	Non-specific lipid-transfer protein	GO:0006869	lipid transport	qHS7.1	QdsiABS/RC.7H_3	QdsiTRo/RC.7H_3	AT3G53980
HV132918G00020	MLOC_3724	Glycolipid transfer protein	GO:0006869	lipid transport	-	QdsiTRo/RC.5H_3		AT2G34690
HV2550052G00010	MLOC_38263	Putative ALA-interacting subunit 4	GO:0006869	lipid transport	qHS7.1	QdsiABS/RC.7H_3	QdsiTRo/RC.7H_3	AT1G54320
HV48859G00010	MLOC_64461	-	GO:0045814	negative regulation of gene expression, epigenetic	qHS7.1	QdsiABS/RC.7H_3	QdsiTRo/RC.7H_3	AT2G30280
HV6495G00010	MLOC_74018	Methylcrotonoyl-CoA carboxylase beta chain, mitochondrial	GO:0006551	leucine metabolic process	-	QdsiqP.7H_2		AT4G34030
HV56977G00010	MLOC_69804	2-isopropylmalate synthase	GO:0006551	leucine metabolic process	-	QdsiDlo/RC.5H_2		AT1G18500
HV138235G00020	MLOC_6879	Vernalization insensitive 3	GO:0045814	negative regulation of gene expression, epigenetic	-	QdsiDlo/RC.5H_2		AT3G24440
			GO:0048572	short-day photoperiodism
HV243068G00010	MLOC_34262	Response regulator 6	GO:0010017	red or far-red light signaling pathway	-	QdsiDlo/RC.5H_2		AT2G41310
HV1587730G00010	MLOC_20045	Nucleoside diphosphate kinase	GO:0010017	red or far-red light signaling pathway	-	QdsiDlo/RC.5H_2		AT5G63310
HV38686G00010	MLOC_53845	Reticulocyte-binding protein 2 homolog a	GO:0010017	red or far-red light signaling pathway	-	QdsiDlo/RC.5H_2		AT1G25540
HV277189G00010	MLOC_45302	Meiosis arrest female protein 1	GO:0048477	oogenesis				AT2G15560
HV41596G00010	MLOC_57278	Meiosis arrest female protein 1	GO:0048477	oogenesis				AT2G15560
HV158402G00010	MLOC_19228	Cullin-4	GO:0048572	short-day photoperiodism	-	QdsiTRo/RC.5H_3		AT5G46210
