# Supplementary material for: Prioritization of Candidate Genes in QTL Regions for Physiological and Biochemical Traits Underlying Drought Response in Barley (Hordeum vulgare L.)
Source: Front Plant Sci. 2018 Jun 12;9:769. doi: 10.3389/fpls.2018.00769 (PMC6005862; doi:10.3389/fpls.2018.00769)
Supplement: Supplementary file 9 [file Data_Sheet_9.XLSX]

## Sheet: Supplementary Material S9
	Supplementary Material S9
	Gene Ontology categories (Biological Processes) significantly over-represented in a subset of genes identified within QTL confidence intervals related to activity and accumulation of antioxidants under drought stress (D) and for stress indices (DSI).
	Lists and characteristics of positional candidate genes belonging to the enriched Gene Ontology categories.

## Sheet: AA_D_GO
Results of GO enrichment analysis in a subset of genes identified within QTL confidence intervals related to antioxidant activity under drought stress (D)
GO-term	p-value	Subset ratio	Biological Process
GO:0010322	0.01	2.04082	regulation of isopentenyl diphosphate biosynthetic process, methylerythritol 4-phosphate pathway
GO:0071071	0.01	2.04082	regulation of phospholipid biosynthetic process
GO:0034508	0.02	2.04082	centromere complex assembly
GO:0009652	0.02	2.04082	thigmotropism
GO:0042343	0.02	2.04082	indole glucosinolate metabolic process
GO:0006809	0.03	2.04082	nitric oxide biosynthetic process
GO:0046209	0.03	2.04082	nitric oxide metabolic process
GO:2000067	0.04	2.04082	regulation of root morphogenesis

## Sheet: AA_D_genes
Results of GO enrichment analysis in a subset of genes identified within QTL confidence intervals related to antioxidant activity under drought stress (D)
Plaza ID	Gene name	Description Plaza	GO-term	Biological Process	Hotspot	QTLs	Ortholog in Arabidopsis
HV47436G00010	MLOC_63263	NO-associated protein 1, chloroplastic/mitochondrial	GO:0010322	regulation of isopentenyl diphosphate biosynthetic process, methylerythritol 4-phosphate pathway	-	QsATf.6H	AT3G47450
			GO:0071071	regulation of phospholipid biosynthetic process
			GO:0006809	nitric oxide biosynthetic process
			GO:0046209	nitric oxide metabolic process
HV158471G00010	MLOC_19378	Extra-large guanine nucleotide-binding protein 3	GO:0009652	thigmotropism	-	QsATf.6H	AT1G31930
			GO:2000067	regulation of root morphogenesis
HV8156G00010	MLOC_78707	-	GO:0034508	centromere complex assembly	-	QsATf.6H	AT5G10710
HV41421G00010	MLOC_57100	O-methyltransferase 5	GO:0042343	indole glucosinolate metabolic process	-	QsATf.6H	AT5G54160

## Sheet: AA_DSI_GO
Results of GO enrichment analysis in a subset of genes identified within QTL confidence intervals related to antioxidant activity for stress indices (DSI)
GO-term	p-value	Subset ratio	Biological Process
GO:0043446	0.02	1.6129	cellular alkane metabolic process
GO:0043447	0.02	1.6129	alkane biosynthetic process
GO:0015840	0.03	1.6129	urea transport
GO:0051554	0.04	1.6129	flavonol metabolic process
GO:0051555	0.04	1.6129	flavonol biosynthetic process
GO:0051552	0.04	1.6129	flavone metabolic process
GO:0051553	0.04	1.6129	flavone biosynthetic process
GO:0019287	0.04	1.6129	isopentenyl diphosphate biosynthetic process, mevalonate pathway
GO:0008380	0.05	3.22581	RNA splicing

## Sheet: AA_DSI_genes
Results of GO enrichment analysis in a subset of genes identified within QTL confidence intervals related to antioxidant activity for stress indices (DSI)
Plaza ID	Gene name	Description Plaza	GO-term	Biological process	Hotspot	QTLs						Ortholog in Arabidopsis
HV43692G00030	MLOC_59533	Cytochrome b5	GO:0043447	alkane biosynthetic process	qHS3.2	QdsiGTte.3H_2	QdsiSach.3H_2.2	QdPro.3H_2.2	QcDlo/CS.3H_2.2	QcTRo/CS.3H_2.2	QcABS/CS.3H_2.2	AT2G32720
HV43071G00010	MLOC_58872	Aquaporin	GO:0015840	urea transport	qHS3.2	QdsiGTte.3H_2	QdsiSach.3H_2.2	QdPro.3H_2.2	QcDlo/CS.3H_2.2	QcTRo/CS.3H_2.2	QcABS/CS.3H_2.2	AT4G01470
HV368752G00010	MLOC_51227	Diphosphomevalonate decarboxylase	GO:0019287	isopentenyl diphosphate biosynthetic process, mevalonate pathway	qHS3.2	QdsiGTte.3H_2	QdsiSach.3H_2.2	QdPro.3H_2.2	QcDlo/CS.3H_2.2	QcTRo/CS.3H_2.2	QcABS/CS.3H_2.2	AT2G38700
HV63200G00010	MLOC_73233	O-methyltransferase 5	GO:0051554	flavonol metabolic process	qHS3.2	QdsiGTte.3H_2	QdsiSach.3H_2.2	QdPro.3H_2.2	QcDlo/CS.3H_2.2	QcTRo/CS.3H_2.2	QcABS/CS.3H_2.2	AT5G54160
			GO:0051555	flavonol biosynthetic process
			GO:0051552	flavone metabolic process
			GO:0051553	flavone biosynthetic process
HV100719G00010	MLOC_115	Pentatricopeptide repeat-containing protein At3g48250, chloroplastic	GO:0008380	RNA splicing	qHS3.2	QdsiGTte.3H_2	QdsiSach.3H_2.2	QdPro.3H_2.2	QcDlo/CS.3H_2.2	QcTRo/CS.3H_2.2	QcABS/CS.3H_2.2	AT3G48250
HV157401G00010	MLOC_16632	ribonucleoprotein Sm D2	GO:0008380	RNA splicing	qHS3.2	QdsiGTte.3H_2	QdsiSach.3H_2.2	QdPro.3H_2.2	QcDlo/CS.3H_2.2	QcTRo/CS.3H_2.2	QcABS/CS.3H_2.2	AT2G47640
